# Supplementary material for: Analysis of PPARγ Signaling Activity in Psoriasis
Source: Int J Mol Sci. 2021 Aug 10;22(16):8603. doi: 10.3390/ijms22168603 (PMC8395241; doi:10.3390/ijms22168603)
Supplement: Supplementary file 1 [file ijms-22-08603-s001.zip]

Archive with 1,620 entries (1,607 files):
- Supplemental materials_Analysis of PPARg signaling activity in psoriasis/ELISA.xlsx
- Supplemental materials_Analysis of PPARg signaling activity in psoriasis/Pathway models/
- Supplemental materials_Analysis of PPARg signaling activity in psoriasis/Pathway models/2683_PS_QuickStartGuide_2020.pdf
- Supplemental materials_Analysis of PPARg signaling activity in psoriasis/Pathway models/Anti-psoriatic drugs_references.xlsx
- Supplemental materials_Analysis of PPARg signaling activity in psoriasis/Pathway models/LINKS.xlsx
- Supplemental materials_Analysis of PPARg signaling activity in psoriasis/Pathway models/Models images and html files/
- Supplemental materials_Analysis of PPARg signaling activity in psoriasis/Pathway models/Models images and html files/Anti-psoriatic drugs influence PPARG signaling.html
- Supplemental materials_Analysis of PPARg signaling activity in psoriasis/Pathway models/Models images and html files/Anti-psoriatic drugs influence PPARG signaling/
- Supplemental materials_Analysis of PPARg signaling activity in psoriasis/Pathway models/Models images and html files/Anti-psoriatic drugs influence PPARG signaling/10002.html
- Supplemental materials_Analysis of PPARg signaling activity in psoriasis/Pathway models/Models images and html files/Anti-psoriatic drugs influence PPARG signaling/1000559886.html
- Supplemental materials_Analysis of PPARg signaling activity in psoriasis/Pathway models/Models images and html files/Anti-psoriatic drugs influence PPARG signaling/1001030518.html
- Supplemental materials_Analysis of PPARg signaling activity in psoriasis/Pathway models/Models images and html files/Anti-psoriatic drugs influence PPARG signaling/1001248985.html
- Supplemental materials_Analysis of PPARg signaling activity in psoriasis/Pathway models/Models images and html files/Anti-psoriatic drugs influence PPARG signaling/1001251016.html
- Supplemental materials_Analysis of PPARg signaling activity in psoriasis/Pathway models/Models images and html files/Anti-psoriatic drugs influence PPARG signaling/1001282904.html
- Supplemental materials_Analysis of PPARg signaling activity in psoriasis/Pathway models/Models images and html files/Anti-psoriatic drugs influence PPARG signaling/1001284919.html
- Supplemental materials_Analysis of PPARg signaling activity in psoriasis/Pathway models/Models images and html files/Anti-psoriatic drugs influence PPARG signaling/1001286665.html
- Supplemental materials_Analysis of PPARg signaling activity in psoriasis/Pathway models/Models images and html files/Anti-psoriatic drugs influence PPARG signaling/1001290497.html
- Supplemental materials_Analysis of PPARg signaling activity in psoriasis/Pathway models/Models images and html files/Anti-psoriatic drugs influence PPARG signaling/1001330765.html
- Supplemental materials_Analysis of PPARg signaling activity in psoriasis/Pathway models/Models images and html files/Anti-psoriatic drugs influence PPARG signaling/1001342049.html
- Supplemental materials_Analysis of PPARg signaling activity in psoriasis/Pathway models/Models images and html files/Anti-psoriatic drugs influence PPARG signaling/1001350830.html
- Supplemental materials_Analysis of PPARg signaling activity in psoriasis/Pathway models/Models images and html files/Anti-psoriatic drugs influence PPARG signaling/1001356008.html
- Supplemental materials_Analysis of PPARg signaling activity in psoriasis/Pathway models/Models images and html files/Anti-psoriatic drugs influence PPARG signaling/1001357810.html
- Supplemental materials_Analysis of PPARg signaling activity in psoriasis/Pathway models/Models images and html files/Anti-psoriatic drugs influence PPARG signaling/1001358504.html
- Supplemental materials_Analysis of PPARg signaling activity in psoriasis/Pathway models/Models images and html files/Anti-psoriatic drugs influence PPARG signaling/1001369932.html
- Supplemental materials_Analysis of PPARg signaling activity in psoriasis/Pathway models/Models images and html files/Anti-psoriatic drugs influence PPARG signaling/1001372287.html
- Supplemental materials_Analysis of PPARg signaling activity in psoriasis/Pathway models/Models images and html files/Anti-psoriatic drugs influence PPARG signaling/1001380864.html
- Supplemental materials_Analysis of PPARg signaling activity in psoriasis/Pathway models/Models images and html files/Anti-psoriatic drugs influence PPARG signaling/1001422681.html
- Supplemental materials_Analysis of PPARg signaling activity in psoriasis/Pathway models/Models images and html files/Anti-psoriatic drugs influence PPARG signaling/1001480526.html
- Supplemental materials_Analysis of PPARg signaling activity in psoriasis/Pathway models/Models images and html files/Anti-psoriatic drugs influence PPARG signaling/1001494028.html
- Supplemental materials_Analysis of PPARg signaling activity in psoriasis/Pathway models/Models images and html files/Anti-psoriatic drugs influence PPARG signaling/1001532847.html
- Supplemental materials_Analysis of PPARg signaling activity in psoriasis/Pathway models/Models images and html files/Anti-psoriatic drugs influence PPARG signaling/1001532848.html
- Supplemental materials_Analysis of PPARg signaling activity in psoriasis/Pathway models/Models images and html files/Anti-psoriatic drugs influence PPARG signaling/1001535079.html
- Supplemental materials_Analysis of PPARg signaling activity in psoriasis/Pathway models/Models images and html files/Anti-psoriatic drugs influence PPARG signaling/1001536668.html
- Supplemental materials_Analysis of PPARg signaling activity in psoriasis/Pathway models/Models images and html files/Anti-psoriatic drugs influence PPARG signaling/1001541291.html
- Supplemental materials_Analysis of PPARg signaling activity in psoriasis/Pathway models/Models images and html files/Anti-psoriatic drugs influence PPARG signaling/1001553282.html
- Supplemental materials_Analysis of PPARg signaling activity in psoriasis/Pathway models/Models images and html files/Anti-psoriatic drugs influence PPARG signaling/1001554251.html
- Supplemental materials_Analysis of PPARg signaling activity in psoriasis/Pathway models/Models images and html files/Anti-psoriatic drugs influence PPARG signaling/1001554500.html
- Supplemental materials_Analysis of PPARg signaling activity in psoriasis/Pathway models/Models images and html files/Anti-psoriatic drugs influence PPARG signaling/1001556194.html
- Supplemental materials_Analysis of PPARg signaling activity in psoriasis/Pathway models/Models images and html files/Anti-psoriatic drugs influence PPARG signaling/1001637536.html
- Supplemental materials_Analysis of PPARg signaling activity in psoriasis/Pathway models/Models images and html files/Anti-psoriatic drugs influence PPARG signaling/1001638915.html
- Supplemental materials_Analysis of PPARg signaling activity in psoriasis/Pathway models/Models images and html files/Anti-psoriatic drugs influence PPARG signaling/1001648736.html
- Supplemental materials_Analysis of PPARg signaling activity in psoriasis/Pathway models/Models images and html files/Anti-psoriatic drugs influence PPARG signaling/1001658452.html
- Supplemental materials_Analysis of PPARg signaling activity in psoriasis/Pathway models/Models images and html files/Anti-psoriatic drugs influence PPARG signaling/1001664955.html
- Supplemental materials_Analysis of PPARg signaling activity in psoriasis/Pathway models/Models images and html files/Anti-psoriatic drugs influence PPARG signaling/1001672543.html
- Supplemental materials_Analysis of PPARg signaling activity in psoriasis/Pathway models/Models images and html files/Anti-psoriatic drugs influence PPARG signaling/1001706717.html
- Supplemental materials_Analysis of PPARg signaling activity in psoriasis/Pathway models/Models images and html files/Anti-psoriatic drugs influence PPARG signaling/1001714196.html
- Supplemental materials_Analysis of PPARg signaling activity in psoriasis/Pathway models/Models images and html files/Anti-psoriatic drugs influence PPARG signaling/1001714197.html
- Supplemental materials_Analysis of PPARg signaling activity in psoriasis/Pathway models/Models images and html files/Anti-psoriatic drugs influence PPARG signaling/1001715546.html
- Supplemental materials_Analysis of PPARg signaling activity in psoriasis/Pathway models/Models images and html files/Anti-psoriatic drugs influence PPARG signaling/1001738864.html
- Supplemental materials_Analysis of PPARg signaling activity in psoriasis/Pathway models/Models images and html files/Anti-psoriatic drugs influence PPARG signaling/1001741527.html
- Supplemental materials_Analysis of PPARg signaling activity in psoriasis/Pathway models/Models images and html files/Anti-psoriatic drugs influence PPARG signaling/1001743136.html
- Supplemental materials_Analysis of PPARg signaling activity in psoriasis/Pathway models/Models images and html files/Anti-psoriatic drugs influence PPARG signaling/1001743547.html
- Supplemental materials_Analysis of PPARg signaling activity in psoriasis/Pathway models/Models images and html files/Anti-psoriatic drugs influence PPARG signaling/1001745386.html
- Supplemental materials_Analysis of PPARg signaling activity in psoriasis/Pathway models/Models images and html files/Anti-psoriatic drugs influence PPARG signaling/1001775106.html
- Supplemental materials_Analysis of PPARg signaling activity in psoriasis/Pathway models/Models images and html files/Anti-psoriatic drugs influence PPARG signaling/1001776878.html
- Supplemental materials_Analysis of PPARg signaling activity in psoriasis/Pathway models/Models images and html files/Anti-psoriatic drugs influence PPARG signaling/1001822497.html
- Supplemental materials_Analysis of PPARg signaling activity in psoriasis/Pathway models/Models images and html files/Anti-psoriatic drugs influence PPARG signaling/1001822688.html
- Supplemental materials_Analysis of PPARg signaling activity in psoriasis/Pathway models/Models images and html files/Anti-psoriatic drugs influence PPARG signaling/1001914270.html
- Supplemental materials_Analysis of PPARg signaling activity in psoriasis/Pathway models/Models images and html files/Anti-psoriatic drugs influence PPARG signaling/1001935703.html
- Supplemental materials_Analysis of PPARg signaling activity in psoriasis/Pathway models/Models images and html files/Anti-psoriatic drugs influence PPARG signaling/1001980497.html
- Supplemental materials_Analysis of PPARg signaling activity in psoriasis/Pathway models/Models images and html files/Anti-psoriatic drugs influence PPARG signaling/1001996915.html
- Supplemental materials_Analysis of PPARg signaling activity in psoriasis/Pathway models/Models images and html files/Anti-psoriatic drugs influence PPARG signaling/1002050855.html
- Supplemental materials_Analysis of PPARg signaling activity in psoriasis/Pathway models/Models images and html files/Anti-psoriatic drugs influence PPARG signaling/1002079151.html
- Supplemental materials_Analysis of PPARg signaling activity in psoriasis/Pathway models/Models images and html files/Anti-psoriatic drugs influence PPARG signaling/1002121052.html
- Supplemental materials_Analysis of PPARg signaling activity in psoriasis/Pathway models/Models images and html files/Anti-psoriatic drugs influence PPARG signaling/1002134806.html
- Supplemental materials_Analysis of PPARg signaling activity in psoriasis/Pathway models/Models images and html files/Anti-psoriatic drugs influence PPARG signaling/1002194857.html
- Supplemental materials_Analysis of PPARg signaling activity in psoriasis/Pathway models/Models images and html files/Anti-psoriatic drugs influence PPARG signaling/1002372742.html
- Supplemental materials_Analysis of PPARg signaling activity in psoriasis/Pathway models/Models images and html files/Anti-psoriatic drugs influence PPARG signaling/1002506406.html
- Supplemental materials_Analysis of PPARg signaling activity in psoriasis/Pathway models/Models images and html files/Anti-psoriatic drugs influence PPARG signaling/1002692727.html
- Supplemental materials_Analysis of PPARg signaling activity in psoriasis/Pathway models/Models images and html files/Anti-psoriatic drugs influence PPARG signaling/1002860221.html
- Supplemental materials_Analysis of PPARg signaling activity in psoriasis/Pathway models/Models images and html files/Anti-psoriatic drugs influence PPARG signaling/1003106428.html
- Supplemental materials_Analysis of PPARg signaling activity in psoriasis/Pathway models/Models images and html files/Anti-psoriatic drugs influence PPARG signaling/1003755805.html
- Supplemental materials_Analysis of PPARg signaling activity in psoriasis/Pathway models/Models images and html files/Anti-psoriatic drugs influence PPARG signaling/1003823380.html
- Supplemental materials_Analysis of PPARg signaling activity in psoriasis/Pathway models/Models images and html files/Anti-psoriatic drugs influence PPARG signaling/1003899114.html
- Supplemental materials_Analysis of PPARg signaling activity in psoriasis/Pathway models/Models images and html files/Anti-psoriatic drugs influence PPARG signaling/1004009407.html
- Supplemental materials_Analysis of PPARg signaling activity in psoriasis/Pathway models/Models images and html files/Anti-psoriatic drugs influence PPARG signaling/1004009951.html
- Supplemental materials_Analysis of PPARg signaling activity in psoriasis/Pathway models/Models images and html files/Anti-psoriatic drugs influence PPARG signaling/1004413413.html
- Supplemental materials_Analysis of PPARg signaling activity in psoriasis/Pathway models/Models images and html files/Anti-psoriatic drugs influence PPARG signaling/1004818456.html
- Supplemental materials_Analysis of PPARg signaling activity in psoriasis/Pathway models/Models images and html files/Anti-psoriatic drugs influence PPARG signaling/1005340525.html
- Supplemental materials_Analysis of PPARg signaling activity in psoriasis/Pathway models/Models images and html files/Anti-psoriatic drugs influence PPARG signaling/1007099250.html
- Supplemental materials_Analysis of PPARg signaling activity in psoriasis/Pathway models/Models images and html files/Anti-psoriatic drugs influence PPARG signaling/1007287533.html
- Supplemental materials_Analysis of PPARg signaling activity in psoriasis/Pathway models/Models images and html files/Anti-psoriatic drugs influence PPARG signaling/100854.html
- Supplemental materials_Analysis of PPARg signaling activity in psoriasis/Pathway models/Models images and html files/Anti-psoriatic drugs influence PPARG signaling/1008570578.html
- Supplemental materials_Analysis of PPARg signaling activity in psoriasis/Pathway models/Models images and html files/Anti-psoriatic drugs influence PPARG signaling/1008606286.html
- Supplemental materials_Analysis of PPARg signaling activity in psoriasis/Pathway models/Models images and html files/Anti-psoriatic drugs influence PPARG signaling/1008609117.html
- Supplemental materials_Analysis of PPARg signaling activity in psoriasis/Pathway models/Models images and html files/Anti-psoriatic drugs influence PPARG signaling/1008632360.html
- Supplemental materials_Analysis of PPARg signaling activity in psoriasis/Pathway models/Models images and html files/Anti-psoriatic drugs influence PPARG signaling/1008636654.html
- Supplemental materials_Analysis of PPARg signaling activity in psoriasis/Pathway models/Models images and html files/Anti-psoriatic drugs influence PPARG signaling/1008647948.html
- Supplemental materials_Analysis of PPARg signaling activity in psoriasis/Pathway models/Models images and html files/Anti-psoriatic drugs influence PPARG signaling/1008651264.html
- Supplemental materials_Analysis of PPARg signaling activity in psoriasis/Pathway models/Models images and html files/Anti-psoriatic drugs influence PPARG signaling/1008651346.html
- Supplemental materials_Analysis of PPARg signaling activity in psoriasis/Pathway models/Models images and html files/Anti-psoriatic drugs influence PPARG signaling/1008665586.html
- Supplemental materials_Analysis of PPARg signaling activity in psoriasis/Pathway models/Models images and html files/Anti-psoriatic drugs influence PPARG signaling/1008665773.html
- Supplemental materials_Analysis of PPARg signaling activity in psoriasis/Pathway models/Models images and html files/Anti-psoriatic drugs influence PPARG signaling/1008669910.html
- Supplemental materials_Analysis of PPARg signaling activity in psoriasis/Pathway models/Models images and html files/Anti-psoriatic drugs influence PPARG signaling/1008679647.html
- Supplemental materials_Analysis of PPARg signaling activity in psoriasis/Pathway models/Models images and html files/Anti-psoriatic drugs influence PPARG signaling/1008697484.html
- Supplemental materials_Analysis of PPARg signaling activity in psoriasis/Pathway models/Models images and html files/Anti-psoriatic drugs influence PPARG signaling/10997.html
- Supplemental materials_Analysis of PPARg signaling activity in psoriasis/Pathway models/Models images and html files/Anti-psoriatic drugs influence PPARG signaling/112005.html
- Supplemental materials_Analysis of PPARg signaling activity in psoriasis/Pathway models/Models images and html files/Anti-psoriatic drugs influence PPARG signaling/12548.html
- Supplemental materials_Analysis of PPARg signaling activity in psoriasis/Pathway models/Models images and html files/Anti-psoriatic drugs influence PPARG signaling/237427.html
- Supplemental materials_Analysis of PPARg signaling activity in psoriasis/Pathway models/Models images and html files/Anti-psoriatic drugs influence PPARG signaling/268164.html
- Supplemental materials_Analysis of PPARg signaling activity in psoriasis/Pathway models/Models images and html files/Anti-psoriatic drugs influence PPARG signaling/28943.html
- Supplemental materials_Analysis of PPARg signaling activity in psoriasis/Pathway models/Models images and html files/Anti-psoriatic drugs influence PPARG signaling/29564.html
- Supplemental materials_Analysis of PPARg signaling activity in psoriasis/Pathway models/Models images and html files/Anti-psoriatic drugs influence PPARG signaling/38571.html
- Supplemental materials_Analysis of PPARg signaling activity in psoriasis/Pathway models/Models images and html files/Anti-psoriatic drugs influence PPARG signaling/40091.html
- Supplemental materials_Analysis of PPARg signaling activity in psoriasis/Pathway models/Models images and html files/Anti-psoriatic drugs influence PPARG signaling/46810.html
- Supplemental materials_Analysis of PPARg signaling activity in psoriasis/Pathway models/Models images and html files/Anti-psoriatic drugs influence PPARG signaling/48185.html
- Supplemental materials_Analysis of PPARg signaling activity in psoriasis/Pathway models/Models images and html files/Anti-psoriatic drugs influence PPARG signaling/55681.html
- Supplemental materials_Analysis of PPARg signaling activity in psoriasis/Pathway models/Models images and html files/Anti-psoriatic drugs influence PPARG signaling/56904.html
- Supplemental materials_Analysis of PPARg signaling activity in psoriasis/Pathway models/Models images and html files/Anti-psoriatic drugs influence PPARG signaling/6391.html
- Supplemental materials_Analysis of PPARg signaling activity in psoriasis/Pathway models/Models images and html files/Anti-psoriatic drugs influence PPARG signaling/69201.html
- Supplemental materials_Analysis of PPARg signaling activity in psoriasis/Pathway models/Models images and html files/Anti-psoriatic drugs influence PPARG signaling/81725.html
- Supplemental materials_Analysis of PPARg signaling activity in psoriasis/Pathway models/Models images and html files/Anti-psoriatic drugs influence PPARG signaling/9120.html
- Supplemental materials_Analysis of PPARg signaling activity in psoriasis/Pathway models/Models images and html files/Anti-psoriatic drugs influence PPARG signaling/92660.html
- Supplemental materials_Analysis of PPARg signaling activity in psoriasis/Pathway models/Models images and html files/Anti-psoriatic drugs influence PPARG signaling/94228.html
- Supplemental materials_Analysis of PPARg signaling activity in psoriasis/Pathway models/Models images and html files/Anti-psoriatic drugs influence PPARG signaling/pwmap.png
- Supplemental materials_Analysis of PPARg signaling activity in psoriasis/Pathway models/Models images and html files/Anti-psoriatic drugs influence PPARG signaling/savehtml.css
- Supplemental materials_Analysis of PPARg signaling activity in psoriasis/Pathway models/Models images and html files/Differentiation of psoriatic T cells.html
- Supplemental materials_Analysis of PPARg signaling activity in psoriasis/Pathway models/Models images and html files/Differentiation of psoriatic T cells/
- Supplemental materials_Analysis of PPARg signaling activity in psoriasis/Pathway models/Models images and html files/Differentiation of psoriatic T cells/1000008323.html
- Supplemental materials_Analysis of PPARg signaling activity in psoriasis/Pathway models/Models images and html files/Differentiation of psoriatic T cells/1000010676.html
- Supplemental materials_Analysis of PPARg signaling activity in psoriasis/Pathway models/Models images and html files/Differentiation of psoriatic T cells/1000026538.html
- Supplemental materials_Analysis of PPARg signaling activity in psoriasis/Pathway models/Models images and html files/Differentiation of psoriatic T cells/1000026544.html
- Supplemental materials_Analysis of PPARg signaling activity in psoriasis/Pathway models/Models images and html files/Differentiation of psoriatic T cells/1000027748.html
- Supplemental materials_Analysis of PPARg signaling activity in psoriasis/Pathway models/Models images and html files/Differentiation of psoriatic T cells/1000033409.html
- Supplemental materials_Analysis of PPARg signaling activity in psoriasis/Pathway models/Models images and html files/Differentiation of psoriatic T cells/1000038228.html
- Supplemental materials_Analysis of PPARg signaling activity in psoriasis/Pathway models/Models images and html files/Differentiation of psoriatic T cells/1000038245.html
- Supplemental materials_Analysis of PPARg signaling activity in psoriasis/Pathway models/Models images and html files/Differentiation of psoriatic T cells/1000038251.html
- Supplemental materials_Analysis of PPARg signaling activity in psoriasis/Pathway models/Models images and html files/Differentiation of psoriatic T cells/1000038257.html
- Supplemental materials_Analysis of PPARg signaling activity in psoriasis/Pathway models/Models images and html files/Differentiation of psoriatic T cells/1000039400.html
- Supplemental materials_Analysis of PPARg signaling activity in psoriasis/Pathway models/Models images and html files/Differentiation of psoriatic T cells/1000111441.html
- Supplemental materials_Analysis of PPARg signaling activity in psoriasis/Pathway models/Models images and html files/Differentiation of psoriatic T cells/1000163613.html
- Supplemental materials_Analysis of PPARg signaling activity in psoriasis/Pathway models/Models images and html files/Differentiation of psoriatic T cells/1000176350.html
- Supplemental materials_Analysis of PPARg signaling activity in psoriasis/Pathway models/Models images and html files/Differentiation of psoriatic T cells/10002.html
- Supplemental materials_Analysis of PPARg signaling activity in psoriasis/Pathway models/Models images and html files/Differentiation of psoriatic T cells/1000331540.html
- Supplemental materials_Analysis of PPARg signaling activity in psoriasis/Pathway models/Models images and html files/Differentiation of psoriatic T cells/1000395826.html
- Supplemental materials_Analysis of PPARg signaling activity in psoriasis/Pathway models/Models images and html files/Differentiation of psoriatic T cells/1000438568.html
- Supplemental materials_Analysis of PPARg signaling activity in psoriasis/Pathway models/Models images and html files/Differentiation of psoriatic T cells/1000486609.html
- Supplemental materials_Analysis of PPARg signaling activity in psoriasis/Pathway models/Models images and html files/Differentiation of psoriatic T cells/1000488837.html
- Supplemental materials_Analysis of PPARg signaling activity in psoriasis/Pathway models/Models images and html files/Differentiation of psoriatic T cells/1000561321.html
- Supplemental materials_Analysis of PPARg signaling activity in psoriasis/Pathway models/Models images and html files/Differentiation of psoriatic T cells/1000574645.html
- Supplemental materials_Analysis of PPARg signaling activity in psoriasis/Pathway models/Models images and html files/Differentiation of psoriatic T cells/1000581996.html
- Supplemental materials_Analysis of PPARg signaling activity in psoriasis/Pathway models/Models images and html files/Differentiation of psoriatic T cells/1000643706.html
- Supplemental materials_Analysis of PPARg signaling activity in psoriasis/Pathway models/Models images and html files/Differentiation of psoriatic T cells/1000674949.html
- Supplemental materials_Analysis of PPARg signaling activity in psoriasis/Pathway models/Models images and html files/Differentiation of psoriatic T cells/1000711506.html
- Supplemental materials_Analysis of PPARg signaling activity in psoriasis/Pathway models/Models images and html files/Differentiation of psoriatic T cells/1000720159.html
- Supplemental materials_Analysis of PPARg signaling activity in psoriasis/Pathway models/Models images and html files/Differentiation of psoriatic T cells/1000751147.html
- Supplemental materials_Analysis of PPARg signaling activity in psoriasis/Pathway models/Models images and html files/Differentiation of psoriatic T cells/1000761809.html
- Supplemental materials_Analysis of PPARg signaling activity in psoriasis/Pathway models/Models images and html files/Differentiation of psoriatic T cells/1000763171.html
- Supplemental materials_Analysis of PPARg signaling activity in psoriasis/Pathway models/Models images and html files/Differentiation of psoriatic T cells/1000764395.html
- Supplemental materials_Analysis of PPARg signaling activity in psoriasis/Pathway models/Models images and html files/Differentiation of psoriatic T cells/1000789948.html
- Supplemental materials_Analysis of PPARg signaling activity in psoriasis/Pathway models/Models images and html files/Differentiation of psoriatic T cells/1000792314.html
- Supplemental materials_Analysis of PPARg signaling activity in psoriasis/Pathway models/Models images and html files/Differentiation of psoriatic T cells/1000806499.html
- Supplemental materials_Analysis of PPARg signaling activity in psoriasis/Pathway models/Models images and html files/Differentiation of psoriatic T cells/1000814819.html
- Supplemental materials_Analysis of PPARg signaling activity in psoriasis/Pathway models/Models images and html files/Differentiation of psoriatic T cells/1000849671.html
- Supplemental materials_Analysis of PPARg signaling activity in psoriasis/Pathway models/Models images and html files/Differentiation of psoriatic T cells/1000851580.html
- Supplemental materials_Analysis of PPARg signaling activity in psoriasis/Pathway models/Models images and html files/Differentiation of psoriatic T cells/1000902559.html
- Supplemental materials_Analysis of PPARg signaling activity in psoriasis/Pathway models/Models images and html files/Differentiation of psoriatic T cells/1000962895.html
- Supplemental materials_Analysis of PPARg signaling activity in psoriasis/Pathway models/Models images and html files/Differentiation of psoriatic T cells/1000977489.html
- Supplemental materials_Analysis of PPARg signaling activity in psoriasis/Pathway models/Models images and html files/Differentiation of psoriatic T cells/1000979576.html
- Supplemental materials_Analysis of PPARg signaling activity in psoriasis/Pathway models/Models images and html files/Differentiation of psoriatic T cells/1001043512.html
- Supplemental materials_Analysis of PPARg signaling activity in psoriasis/Pathway models/Models images and html files/Differentiation of psoriatic T cells/1001059237.html
- Supplemental materials_Analysis of PPARg signaling activity in psoriasis/Pathway models/Models images and html files/Differentiation of psoriatic T cells/1001130636.html
- Supplemental materials_Analysis of PPARg signaling activity in psoriasis/Pathway models/Models images and html files/Differentiation of psoriatic T cells/1001235217.html
- Supplemental materials_Analysis of PPARg signaling activity in psoriasis/Pathway models/Models images and html files/Differentiation of psoriatic T cells/1003048826.html
- Supplemental materials_Analysis of PPARg signaling activity in psoriasis/Pathway models/Models images and html files/Differentiation of psoriatic T cells/1003898006.html
- Supplemental materials_Analysis of PPARg signaling activity in psoriasis/Pathway models/Models images and html files/Differentiation of psoriatic T cells/1005533552.html
- Supplemental materials_Analysis of PPARg signaling activity in psoriasis/Pathway models/Models images and html files/Differentiation of psoriatic T cells/1005534482.html
- Supplemental materials_Analysis of PPARg signaling activity in psoriasis/Pathway models/Models images and html files/Differentiation of psoriatic T cells/1005538215.html
- Supplemental materials_Analysis of PPARg signaling activity in psoriasis/Pathway models/Models images and html files/Differentiation of psoriatic T cells/1005538224.html
- Supplemental materials_Analysis of PPARg signaling activity in psoriasis/Pathway models/Models images and html files/Differentiation of psoriatic T cells/1005540346.html
- Supplemental materials_Analysis of PPARg signaling activity in psoriasis/Pathway models/Models images and html files/Differentiation of psoriatic T cells/1007117426.html
- Supplemental materials_Analysis of PPARg signaling activity in psoriasis/Pathway models/Models images and html files/Differentiation of psoriatic T cells/1007133664.html
- Supplemental materials_Analysis of PPARg signaling activity in psoriasis/Pathway models/Models images and html files/Differentiation of psoriatic T cells/1007191942.html
- Supplemental materials_Analysis of PPARg signaling activity in psoriasis/Pathway models/Models images and html files/Differentiation of psoriatic T cells/1007192830.html
- Supplemental materials_Analysis of PPARg signaling activity in psoriasis/Pathway models/Models images and html files/Differentiation of psoriatic T cells/1007248377.html
- Supplemental materials_Analysis of PPARg signaling activity in psoriasis/Pathway models/Models images and html files/Differentiation of psoriatic T cells/1007287562.html
- Supplemental materials_Analysis of PPARg signaling activity in psoriasis/Pathway models/Models images and html files/Differentiation of psoriatic T cells/1008736921.html
- Supplemental materials_Analysis of PPARg signaling activity in psoriasis/Pathway models/Models images and html files/Differentiation of psoriatic T cells/1008737049.html
- Supplemental materials_Analysis of PPARg signaling activity in psoriasis/Pathway models/Models images and html files/Differentiation of psoriatic T cells/1012566691.html
- Supplemental materials_Analysis of PPARg signaling activity in psoriasis/Pathway models/Models images and html files/Differentiation of psoriatic T cells/1012566712.html
- Supplemental materials_Analysis of PPARg signaling activity in psoriasis/Pathway models/Models images and html files/Differentiation of psoriatic T cells/1012566743.html
- Supplemental materials_Analysis of PPARg signaling activity in psoriasis/Pathway models/Models images and html files/Differentiation of psoriatic T cells/1012566774.html
- Supplemental materials_Analysis of PPARg signaling activity in psoriasis/Pathway models/Models images and html files/Differentiation of psoriatic T cells/1012566832.html
- Supplemental materials_Analysis of PPARg signaling activity in psoriasis/Pathway models/Models images and html files/Differentiation of psoriatic T cells/1012567619.html
- Supplemental materials_Analysis of PPARg signaling activity in psoriasis/Pathway models/Models images and html files/Differentiation of psoriatic T cells/1012567628.html
- Supplemental materials_Analysis of PPARg signaling activity in psoriasis/Pathway models/Models images and html files/Differentiation of psoriatic T cells/1012567631.html
- Supplemental materials_Analysis of PPARg signaling activity in psoriasis/Pathway models/Models images and html files/Differentiation of psoriatic T cells/1012567955.html
- Supplemental materials_Analysis of PPARg signaling activity in psoriasis/Pathway models/Models images and html files/Differentiation of psoriatic T cells/1012568046.html
- Supplemental materials_Analysis of PPARg signaling activity in psoriasis/Pathway models/Models images and html files/Differentiation of psoriatic T cells/1012568621.html
- Supplemental materials_Analysis of PPARg signaling activity in psoriasis/Pathway models/Models images and html files/Differentiation of psoriatic T cells/1012568724.html
- Supplemental materials_Analysis of PPARg signaling activity in psoriasis/Pathway models/Models images and html files/Differentiation of psoriatic T cells/1012568725.html
- Supplemental materials_Analysis of PPARg signaling activity in psoriasis/Pathway models/Models images and html files/Differentiation of psoriatic T cells/1012568728.html
- Supplemental materials_Analysis of PPARg signaling activity in psoriasis/Pathway models/Models images and html files/Differentiation of psoriatic T cells/1012568731.html
- Supplemental materials_Analysis of PPARg signaling activity in psoriasis/Pathway models/Models images and html files/Differentiation of psoriatic T cells/1012568732.html
- Supplemental materials_Analysis of PPARg signaling activity in psoriasis/Pathway models/Models images and html files/Differentiation of psoriatic T cells/1012568765.html
- Supplemental materials_Analysis of PPARg signaling activity in psoriasis/Pathway models/Models images and html files/Differentiation of psoriatic T cells/1012568767.html
- Supplemental materials_Analysis of PPARg signaling activity in psoriasis/Pathway models/Models images and html files/Differentiation of psoriatic T cells/1012568773.html
- Supplemental materials_Analysis of PPARg signaling activity in psoriasis/Pathway models/Models images and html files/Differentiation of psoriatic T cells/1012568780.html
- Supplemental materials_Analysis of PPARg signaling activity in psoriasis/Pathway models/Models images and html files/Differentiation of psoriatic T cells/1012568802.html
- Supplemental materials_Analysis of PPARg signaling activity in psoriasis/Pathway models/Models images and html files/Differentiation of psoriatic T cells/1012568806.html
- Supplemental materials_Analysis of PPARg signaling activity in psoriasis/Pathway models/Models images and html files/Differentiation of psoriatic T cells/1012568809.html
- Supplemental materials_Analysis of PPARg signaling activity in psoriasis/Pathway models/Models images and html files/Differentiation of psoriatic T cells/1012568812.html
- Supplemental materials_Analysis of PPARg signaling activity in psoriasis/Pathway models/Models images and html files/Differentiation of psoriatic T cells/1012568821.html
- Supplemental materials_Analysis of PPARg signaling activity in psoriasis/Pathway models/Models images and html files/Differentiation of psoriatic T cells/1012568822.html
- Supplemental materials_Analysis of PPARg signaling activity in psoriasis/Pathway models/Models images and html files/Differentiation of psoriatic T cells/1012568823.html
- Supplemental materials_Analysis of PPARg signaling activity in psoriasis/Pathway models/Models images and html files/Differentiation of psoriatic T cells/1012568824.html
- Supplemental materials_Analysis of PPARg signaling activity in psoriasis/Pathway models/Models images and html files/Differentiation of psoriatic T cells/1012569519.html
- Supplemental materials_Analysis of PPARg signaling activity in psoriasis/Pathway models/Models images and html files/Differentiation of psoriatic T cells/1012569624.html
- Supplemental materials_Analysis of PPARg signaling activity in psoriasis/Pathway models/Models images and html files/Differentiation of psoriatic T cells/1012569625.html
- Supplemental materials_Analysis of PPARg signaling activity in psoriasis/Pathway models/Models images and html files/Differentiation of psoriatic T cells/1012569631.html
- Supplemental materials_Analysis of PPARg signaling activity in psoriasis/Pathway models/Models images and html files/Differentiation of psoriatic T cells/1012569643.html
- Supplemental materials_Analysis of PPARg signaling activity in psoriasis/Pathway models/Models images and html files/Differentiation of psoriatic T cells/1012573463.html
- Supplemental materials_Analysis of PPARg signaling activity in psoriasis/Pathway models/Models images and html files/Differentiation of psoriatic T cells/1012573464.html
- Supplemental materials_Analysis of PPARg signaling activity in psoriasis/Pathway models/Models images and html files/Differentiation of psoriatic T cells/1012573465.html
- Supplemental materials_Analysis of PPARg signaling activity in psoriasis/Pathway models/Models images and html files/Differentiation of psoriatic T cells/1012573466.html
- Supplemental materials_Analysis of PPARg signaling activity in psoriasis/Pathway models/Models images and html files/Differentiation of psoriatic T cells/1012573467.html
- Supplemental materials_Analysis of PPARg signaling activity in psoriasis/Pathway models/Models images and html files/Differentiation of psoriatic T cells/1012573469.html
- Supplemental materials_Analysis of PPARg signaling activity in psoriasis/Pathway models/Models images and html files/Differentiation of psoriatic T cells/1012573501.html
- Supplemental materials_Analysis of PPARg signaling activity in psoriasis/Pathway models/Models images and html files/Differentiation of psoriatic T cells/1012588414.html
- Supplemental materials_Analysis of PPARg signaling activity in psoriasis/Pathway models/Models images and html files/Differentiation of psoriatic T cells/104089.html
- Supplemental materials_Analysis of PPARg signaling activity in psoriasis/Pathway models/Models images and html files/Differentiation of psoriatic T cells/10991.html
- Supplemental materials_Analysis of PPARg signaling activity in psoriasis/Pathway models/Models images and html files/Differentiation of psoriatic T cells/10997.html
- Supplemental materials_Analysis of PPARg signaling activity in psoriasis/Pathway models/Models images and html files/Differentiation of psoriatic T cells/10999.html
- Supplemental materials_Analysis of PPARg signaling activity in psoriasis/Pathway models/Models images and html files/Differentiation of psoriatic T cells/111697.html
- Supplemental materials_Analysis of PPARg signaling activity in psoriasis/Pathway models/Models images and html files/Differentiation of psoriatic T cells/11411.html
- Supplemental materials_Analysis of PPARg signaling activity in psoriasis/Pathway models/Models images and html files/Differentiation of psoriatic T cells/11524.html
- Supplemental materials_Analysis of PPARg signaling activity in psoriasis/Pathway models/Models images and html files/Differentiation of psoriatic T cells/11538.html
- Supplemental materials_Analysis of PPARg signaling activity in psoriasis/Pathway models/Models images and html files/Differentiation of psoriatic T cells/11745.html
- Supplemental materials_Analysis of PPARg signaling activity in psoriasis/Pathway models/Models images and html files/Differentiation of psoriatic T cells/13714.html
- Supplemental materials_Analysis of PPARg signaling activity in psoriasis/Pathway models/Models images and html files/Differentiation of psoriatic T cells/14116.html
- Supplemental materials_Analysis of PPARg signaling activity in psoriasis/Pathway models/Models images and html files/Differentiation of psoriatic T cells/14219.html
- Supplemental materials_Analysis of PPARg signaling activity in psoriasis/Pathway models/Models images and html files/Differentiation of psoriatic T cells/178282.html
- Supplemental materials_Analysis of PPARg signaling activity in psoriasis/Pathway models/Models images and html files/Differentiation of psoriatic T cells/1799.html
- Supplemental materials_Analysis of PPARg signaling activity in psoriasis/Pathway models/Models images and html files/Differentiation of psoriatic T cells/189826.html
- Supplemental materials_Analysis of PPARg signaling activity in psoriasis/Pathway models/Models images and html files/Differentiation of psoriatic T cells/189827.html
- Supplemental materials_Analysis of PPARg signaling activity in psoriasis/Pathway models/Models images and html files/Differentiation of psoriatic T cells/189834.html
- Supplemental materials_Analysis of PPARg signaling activity in psoriasis/Pathway models/Models images and html files/Differentiation of psoriatic T cells/190024.html
- Supplemental materials_Analysis of PPARg signaling activity in psoriasis/Pathway models/Models images and html files/Differentiation of psoriatic T cells/28943.html
- Supplemental materials_Analysis of PPARg signaling activity in psoriasis/Pathway models/Models images and html files/Differentiation of psoriatic T cells/30079.html
- Supplemental materials_Analysis of PPARg signaling activity in psoriasis/Pathway models/Models images and html files/Differentiation of psoriatic T cells/37672.html
- Supplemental materials_Analysis of PPARg signaling activity in psoriasis/Pathway models/Models images and html files/Differentiation of psoriatic T cells/38473.html
- Supplemental materials_Analysis of PPARg signaling activity in psoriasis/Pathway models/Models images and html files/Differentiation of psoriatic T cells/44574.html
- Supplemental materials_Analysis of PPARg signaling activity in psoriasis/Pathway models/Models images and html files/Differentiation of psoriatic T cells/48500.html
- Supplemental materials_Analysis of PPARg signaling activity in psoriasis/Pathway models/Models images and html files/Differentiation of psoriatic T cells/4902.html
- Supplemental materials_Analysis of PPARg signaling activity in psoriasis/Pathway models/Models images and html files/Differentiation of psoriatic T cells/49999.html
- Supplemental materials_Analysis of PPARg signaling activity in psoriasis/Pathway models/Models images and html files/Differentiation of psoriatic T cells/6174.html
- Supplemental materials_Analysis of PPARg signaling activity in psoriasis/Pathway models/Models images and html files/Differentiation of psoriatic T cells/6189.html
- Supplemental materials_Analysis of PPARg signaling activity in psoriasis/Pathway models/Models images and html files/Differentiation of psoriatic T cells/6190.html
- Supplemental materials_Analysis of PPARg signaling activity in psoriasis/Pathway models/Models images and html files/Differentiation of psoriatic T cells/6192.html
- Supplemental materials_Analysis of PPARg signaling activity in psoriasis/Pathway models/Models images and html files/Differentiation of psoriatic T cells/6196.html
- Supplemental materials_Analysis of PPARg signaling activity in psoriasis/Pathway models/Models images and html files/Differentiation of psoriatic T cells/6197.html
- Supplemental materials_Analysis of PPARg signaling activity in psoriasis/Pathway models/Models images and html files/Differentiation of psoriatic T cells/6311.html
- Supplemental materials_Analysis of PPARg signaling activity in psoriasis/Pathway models/Models images and html files/Differentiation of psoriatic T cells/6313.html
- Supplemental materials_Analysis of PPARg signaling activity in psoriasis/Pathway models/Models images and html files/Differentiation of psoriatic T cells/6317.html
- Supplemental materials_Analysis of PPARg signaling activity in psoriasis/Pathway models/Models images and html files/Differentiation of psoriatic T cells/6326.html
- Supplemental materials_Analysis of PPARg signaling activity in psoriasis/Pathway models/Models images and html files/Differentiation of psoriatic T cells/6332.html
- Supplemental materials_Analysis of PPARg signaling activity in psoriasis/Pathway models/Models images and html files/Differentiation of psoriatic T cells/6333.html
- Supplemental materials_Analysis of PPARg signaling activity in psoriasis/Pathway models/Models images and html files/Differentiation of psoriatic T cells/6359.html
- Supplemental materials_Analysis of PPARg signaling activity in psoriasis/Pathway models/Models images and html files/Differentiation of psoriatic T cells/6372.html
- Supplemental materials_Analysis of PPARg signaling activity in psoriasis/Pathway models/Models images and html files/Differentiation of psoriatic T cells/6375.html
- Supplemental materials_Analysis of PPARg signaling activity in psoriasis/Pathway models/Models images and html files/Differentiation of psoriatic T cells/6378.html
- Supplemental materials_Analysis of PPARg signaling activity in psoriasis/Pathway models/Models images and html files/Differentiation of psoriatic T cells/6379.html
- Supplemental materials_Analysis of PPARg signaling activity in psoriasis/Pathway models/Models images and html files/Differentiation of psoriatic T cells/6391.html
- Supplemental materials_Analysis of PPARg signaling activity in psoriasis/Pathway models/Models images and html files/Differentiation of psoriatic T cells/6392.html
- Supplemental materials_Analysis of PPARg signaling activity in psoriasis/Pathway models/Models images and html files/Differentiation of psoriatic T cells/6592.html
- Supplemental materials_Analysis of PPARg signaling activity in psoriasis/Pathway models/Models images and html files/Differentiation of psoriatic T cells/6593.html
- Supplemental materials_Analysis of PPARg signaling activity in psoriasis/Pathway models/Models images and html files/Differentiation of psoriatic T cells/7175.html
- Supplemental materials_Analysis of PPARg signaling activity in psoriasis/Pathway models/Models images and html files/Differentiation of psoriatic T cells/7181.html
- Supplemental materials_Analysis of PPARg signaling activity in psoriasis/Pathway models/Models images and html files/Differentiation of psoriatic T cells/7185.html
- Supplemental materials_Analysis of PPARg signaling activity in psoriasis/Pathway models/Models images and html files/Differentiation of psoriatic T cells/7383.html
- Supplemental materials_Analysis of PPARg signaling activity in psoriasis/Pathway models/Models images and html files/Differentiation of psoriatic T cells/7707.html
- Supplemental materials_Analysis of PPARg signaling activity in psoriasis/Pathway models/Models images and html files/Differentiation of psoriatic T cells/7866.html
- Supplemental materials_Analysis of PPARg signaling activity in psoriasis/Pathway models/Models images and html files/Differentiation of psoriatic T cells/86935.html
- Supplemental materials_Analysis of PPARg signaling activity in psoriasis/Pathway models/Models images and html files/Differentiation of psoriatic T cells/9524.html
- Supplemental materials_Analysis of PPARg signaling activity in psoriasis/Pathway models/Models images and html files/Differentiation of psoriatic T cells/9563.html
- Supplemental materials_Analysis of PPARg signaling activity in psoriasis/Pathway models/Models images and html files/Differentiation of psoriatic T cells/pwmap.png
- Supplemental materials_Analysis of PPARg signaling activity in psoriasis/Pathway models/Models images and html files/Differentiation of psoriatic T cells/savehtml.css
- Supplemental materials_Analysis of PPARg signaling activity in psoriasis/Pathway models/Models images and html files/Interleukin-17 and interleukin-22 signaling in psoriasis.html
- Supplemental materials_Analysis of PPARg signaling activity in psoriasis/Pathway models/Models images and html files/Interleukin-17 and interleukin-22 signaling in psoriasis/
- Supplemental materials_Analysis of PPARg signaling activity in psoriasis/Pathway models/Models images and html files/Interleukin-17 and interleukin-22 signaling in psoriasis/1000028301.html
- Supplemental materials_Analysis of PPARg signaling activity in psoriasis/Pathway models/Models images and html files/Interleukin-17 and interleukin-22 signaling in psoriasis/1000028302.html
- Supplemental materials_Analysis of PPARg signaling activity in psoriasis/Pathway models/Models images and html files/Interleukin-17 and interleukin-22 signaling in psoriasis/1000030334.html
- Supplemental materials_Analysis of PPARg signaling activity in psoriasis/Pathway models/Models images and html files/Interleukin-17 and interleukin-22 signaling in psoriasis/1000032988.html
- Supplemental materials_Analysis of PPARg signaling activity in psoriasis/Pathway models/Models images and html files/Interleukin-17 and interleukin-22 signaling in psoriasis/1000033006.html
- Supplemental materials_Analysis of PPARg signaling activity in psoriasis/Pathway models/Models images and html files/Interleukin-17 and interleukin-22 signaling in psoriasis/1000033399.html
- Supplemental materials_Analysis of PPARg signaling activity in psoriasis/Pathway models/Models images and html files/Interleukin-17 and interleukin-22 signaling in psoriasis/1000035770.html
- Supplemental materials_Analysis of PPARg signaling activity in psoriasis/Pathway models/Models images and html files/Interleukin-17 and interleukin-22 signaling in psoriasis/1000038894.html
- Supplemental materials_Analysis of PPARg signaling activity in psoriasis/Pathway models/Models images and html files/Interleukin-17 and interleukin-22 signaling in psoriasis/1000038895.html
- Supplemental materials_Analysis of PPARg signaling activity in psoriasis/Pathway models/Models images and html files/Interleukin-17 and interleukin-22 signaling in psoriasis/1000075322.html
- Supplemental materials_Analysis of PPARg signaling activity in psoriasis/Pathway models/Models images and html files/Interleukin-17 and interleukin-22 signaling in psoriasis/1000075353.html
- Supplemental materials_Analysis of PPARg signaling activity in psoriasis/Pathway models/Models images and html files/Interleukin-17 and interleukin-22 signaling in psoriasis/1000076121.html
- Supplemental materials_Analysis of PPARg signaling activity in psoriasis/Pathway models/Models images and html files/Interleukin-17 and interleukin-22 signaling in psoriasis/1000076131.html
- Supplemental materials_Analysis of PPARg signaling activity in psoriasis/Pathway models/Models images and html files/Interleukin-17 and interleukin-22 signaling in psoriasis/1000076139.html
- Supplemental materials_Analysis of PPARg signaling activity in psoriasis/Pathway models/Models images and html files/Interleukin-17 and interleukin-22 signaling in psoriasis/1000076344.html
- Supplemental materials_Analysis of PPARg signaling activity in psoriasis/Pathway models/Models images and html files/Interleukin-17 and interleukin-22 signaling in psoriasis/1000160293.html
- Supplemental materials_Analysis of PPARg signaling activity in psoriasis/Pathway models/Models images and html files/Interleukin-17 and interleukin-22 signaling in psoriasis/1000161521.html
- Supplemental materials_Analysis of PPARg signaling activity in psoriasis/Pathway models/Models images and html files/Interleukin-17 and interleukin-22 signaling in psoriasis/1000175018.html
- Supplemental materials_Analysis of PPARg signaling activity in psoriasis/Pathway models/Models images and html files/Interleukin-17 and interleukin-22 signaling in psoriasis/1000261984.html
- Supplemental materials_Analysis of PPARg signaling activity in psoriasis/Pathway models/Models images and html files/Interleukin-17 and interleukin-22 signaling in psoriasis/1000263571.html
- Supplemental materials_Analysis of PPARg signaling activity in psoriasis/Pathway models/Models images and html files/Interleukin-17 and interleukin-22 signaling in psoriasis/1000264617.html
[truncated: 1,320 more entries]
