# Supplementary material for: Analysis of PPARγ Signaling Activity in Psoriasis
Source: Int J Mol Sci. 2021 Aug 10;22(16):8603. doi: 10.3390/ijms22168603 (PMC8395241; doi:10.3390/ijms22168603)
Supplement: Supplementary file 1 [file ijms-22-08603-s001.zip › Supplemental materials_Analysis of PPARg signaling activity in psoriasis/ELISA.xlsx]

## Sheet: PPARγ
PPARγ
STD.(ng/ml)	OD-1	OD-2	Average	Corrected	ng/ml	Corrected dilution
0	0.085	0.091	0.088	0
0.16	0.15	0.143	0.1465	0.0585
0.32	0.2	0.204	0.202	0.114
0.63	0.309	0.315	0.312	0.224
1.25	0.53	0.521	0.5255	0.4375
2.5	0.995	1.003	0.999	0.911
5	1.701	1.704	1.7025	1.6145
10	2.547	2.551	2.549	2.461
sample psoriasis					ng/ml	Corrected dilution
1	0.473	0.465	0.469	0.381	1.14781	2.29561
2	0.437	0.441	0.439	0.351	1.03227	2.06454
3	0.526	0.52	0.523	0.435	1.35577	2.71154
4	0.432	0.438	0.435	0.347	1.01687	2.03373
5	0.234	0.226	0.23	0.142	0.22737	0.454741
6	0.755	0.742	0.7485	0.6605	2.22422	4.44844
7	0.483	0.491	0.487	0.399	1.21713	2.43426
8	0.459	0.467	0.463	0.375	1.1247	2.2494
9	0.275	0.279	0.277	0.189	0.408377	0.816754
10	0.558	0.549	0.5535	0.4655	1.47323	2.94647
11	0.481	0.487	0.484	0.396	1.20558	2.41115
12	0.625	0.618	0.6215	0.5335	1.73512	3.47023
13	0.311	0.315	0.313	0.225	0.54702	1.09404
14	0.502	0.506	0.504	0.416	1.2826	2.5652
15	0.422	0.428	0.425	0.337	0.978354	1.95671
16	0.441	0.439	0.44	0.352	1.03612	2.07224
17	0.477	0.468	0.4725	0.3845	1.16129	2.32257
18	0.379	0.372	0.3755	0.2875	0.78772	1.57544
19	0.223	0.228	0.2255	0.1375	0.21004	0.42008
20	0.273	0.265	0.269	0.181	0.377567	0.755134
21	0.294	0.286	0.29	0.202	0.458442	0.916885
22	0.562	0.557	0.5595	0.4715	1.49634	2.99268
23	0.483	0.476	0.4795	0.3915	1.18824	2.37649
sample control
1	1.362	1.474	1.418	1.33	4.8026	9.60519
2	1.149	1.155	1.152	1.064	3.77818	7.55635
3	1.303	1.291	1.297	1.209	4.3366	8.6732
4	1.267	1.252	1.2595	1.1715	4.19218	8.38436
5	1.017	1.008	1.0125	0.9245	3.24093	6.48187
6	1.987	1.973	1.98	1.892	6.96697	13.9339
7	1.155	1.163	1.159	1.071	3.80514	7.61027
8	0.781	0.775	0.778	0.69	2.33783	4.67566
9	0.885	0.879	0.882	0.794	2.73835	5.47671
10	1.181	1.197	1.189	1.101	3.92067	7.84134

## Sheet: STAT3
STAT3
STD.(ng/ml)	OD-1	OD-2	Average	Corrected	ng/ml	Corrected dilution
0	0.108	0.119	0.1135	0
0.156	0.237	0.245	0.241	0.1275
0.312	0.308	0.317	0.3125	0.199
0.625	0.367	0.383	0.375	0.2615
1.25	0.528	0.547	0.5375	0.424
2.5	0.831	0.855	0.843	0.7295
5	1.333	1.228	1.2805	1.167
10	2.116	2.101	2.1085	1.995
sample psoriasis					ng/ml	Corrected dilution
1	0.425	0.462	0.4435	0.33	1.03372	2.06745
2	0.931	0.925	0.928	0.8145	3.51102	7.02204
3	0.912	0.832	0.872	0.7585	3.22469	6.44937
4	1.172	1.138	1.155	1.0415	4.67169	9.34339
5	1.026	1.066	1.046	0.9325	4.11437	8.22873
6	1.077	1.151	1.114	1.0005	4.46206	8.92411
7	1.027	1.072	1.0495	0.936	4.13226	8.26452
8	0.989	1.025	1.007	0.8935	3.91495	7.82991
9	0.869	0.764	0.8165	0.703	2.94091	5.88182
10	0.905	1.079	0.992	0.8785	3.83826	7.67652
11	0.375	0.366	0.3705	0.257	0.660467	1.32093
12	1.137	1.204	1.1705	1.057	4.75095	9.50189
13	0.864	0.786	0.825	0.7115	2.98437	5.96874
14	0.951	0.826	0.8885	0.775	3.30905	6.6181
15	1.021	1.093	1.057	0.9435	4.17061	8.34122
16	1.189	1.173	1.181	1.0675	4.80463	9.60927
17	0.994	1.012	1.003	0.8895	3.8945	7.789
18	1.161	1.18	1.1705	1.057	4.75095	9.50189
19	1.195	1.184	1.1895	1.076	4.8481	9.69619
20	1.274	1.291	1.2825	1.169	5.32361	10.6472
21	1.895	1.888	1.8915	1.778	8.43749	16.875
22	0.911	0.892	0.9015	0.788	3.37552	6.75105
23	0.981	1.003	0.992	0.8785	3.83826	7.67652
sample control
1	0.432	0.474	0.453	0.3395	1.0823	2.16459
2	1.146	1.155	1.1505	1.037	4.64868	9.29737
3	0.633	0.661	0.647	0.5335	2.07424	4.14848
4	0.519	0.532	0.5255	0.412	1.453	2.90599
5	0.832	0.808	0.82	0.7065	2.95881	5.91761
6	0.504	0.523	0.5135	0.4	1.39164	2.78328
7	0.383	0.363	0.373	0.2595	0.673249	1.3465
8	0.592	0.565	0.5785	0.465	1.72399	3.44798
9	0.502	0.559	0.5305	0.417	1.47856	2.95713
10	0.646	0.656	0.651	0.5375	2.09469	4.18938

## Sheet: IL17
IL17
STD.(pg/ml)	OD-1	OD-2	Average	Corrected	pg/ml	Corrected dilution
0	0.064	0.071	0.0675	0
15.6	0.103	0.112	0.1075	0.04
31.2	0.169	0.177	0.173	0.1055
62.5	0.302	0.319	0.3105	0.243
125	0.516	0.522	0.519	0.4515
250	0.874	0.882	0.878	0.8105
500	1.608	1.614	1.611	1.5435
1000	2.803	2.75	2.7765	2.709
sample psoriasis					pg/ml	Corrected dilution
1	1.52	1.531	1.5255	1.458	510.432	1020.86
2	0.446	0.455	0.4505	0.383	118.735	237.469
3	1.521	1.532	1.5265	1.459	510.797	1021.59
4	1.936	1.938	1.937	1.8695	660.371	1320.74
5	1.207	1.196	1.2015	1.134	392.377	784.753
6	1.13	1.141	1.1355	1.068	368.328	736.656
7	2.732	2.726	2.729	2.6615	948.952	1897.9
8	2.023	2.025	2.024	1.9565	692.071	1384.14
9	0.951	0.964	0.9575	0.89	303.47	606.941
10	1.705	1.711	1.708	1.6405	576.93	1153.86
11	2.523	2.516	2.5195	2.452	872.616	1745.23
12	0.53	0.547	0.5385	0.471	150.799	301.599
13	1.664	1.68	1.672	1.6045	563.813	1127.63
14	1.853	1.841	1.847	1.7795	627.577	1255.15
15	1.331	1.342	1.3365	1.269	441.567	883.133
16	1.764	1.757	1.7605	1.693	596.059	1192.12
17	2.765	2.759	2.762	2.6945	960.976	1921.95
18	2.417	2.41	2.4135	2.346	833.993	1667.99
19	1.832	1.824	1.828	1.7605	620.654	1241.31
20	1.838	1.831	1.8345	1.767	623.023	1246.05
21	1.819	1.809	1.814	1.7465	615.553	1231.11
22	2.179	2.173	2.176	2.1085	747.455	1494.91
23	1.383	1.392	1.3875	1.32	460.149	920.299
sample control
1	0.186	0.179	0.1825	0.115	21.0835	42.1671
2	0.21	0.216	0.213	0.1455	32.1968	64.3937
3	0.215	0.225	0.22	0.1525	34.7474	69.4949
4	0.169	0.175	0.172	0.1045	17.2577	34.5153
5	0.207	0.201	0.204	0.1365	28.9175	57.835
6	0.199	0.184	0.1915	0.124	24.3629	48.7258
7	0.229	0.236	0.2325	0.165	39.302	78.6041
8	0.253	0.267	0.26	0.1925	49.3222	98.6445
9	0.195	0.203	0.199	0.1315	27.0957	54.1913
10	0.131	0.146	0.1385	0.071	5.05127	10.1025

## Sheet: general data
PPARγ						psoriatic skin	health skin	SE	SE			STAT3						psoriatic skin	health skin	SE	SE			IL17						psoriatic skin	health skin	SE	SE
					PPARγ skin	2.06019	8.02389	0.202255	0.789954								STAT3 skin	7.91239	3.91583	0.606802	0.702174								IL17 skin	1147.54	55.8674	90.6223	7.59158
psoriatic skin	ng/ml	health skin	ng/ml									psoriatic skin	ng/ml	health skin	ng/ml									psoriatic skin	pg/ml	health skin	pg/ml
1	2.29561	1	9.60519									1	2.06745	1	2.16459									1	1020.86	1	42.1671
2	2.06454	2	7.55635									2	7.02204	2	9.29737									2	237.469	2	64.3937
3	2.71154	3	8.6732									3	6.44937	3	4.14848									3	1021.59	3	69.4949
4	2.03373	4	8.38436									4	9.34339	4	2.90599									4	1320.74	4	34.5153
5	0.454741	5	6.48187									5	8.22873	5	5.91761									5	784.753	5	57.835
6	4.44844	6	13.9339									6	8.92411	6	2.78328									6	736.656	6	48.7258
7	2.43426	7	7.61027									7	8.26452	7	1.3465									7	1897.9	7	78.6041
8	2.2494	8	4.67566									8	7.82991	8	3.44798									8	1384.14	8	98.6445
9	0.816754	9	5.47671									9	5.88182	9	2.95713									9	606.941	9	54.1913
10	2.94647	10	7.84134									10	7.67652	10	4.18938									10	1153.86	10	10.1025
11	2.41115											11	1.32093											11	1745.23
12	3.47023											12	9.50189											12	301.599
13	1.09404											13	5.96874											13	1127.63
14	2.5652											14	6.6181											14	1255.15
15	1.95671											15	8.34122											15	883.133
16	2.07224											16	9.60927											16	1192.12
17	2.32257											17	7.789											17	1921.95
18	1.57544											18	9.50189											18	1667.99
19	0.42008											19	9.69619											19	1241.31
20	0.755134											20	10.6472											20	1246.05
21	0.916885											21	16.875											21	1231.11
22	2.99268											22	6.75105											22	1494.91
23	2.37649											23	7.67652											23	920.299
Mean	2.06019		8.02389									Mean	7.91239		3.91583									Mean	1147.54		55.8674
SD	0.989797		2.54908									SD	2.96957		2.26583									SD	443.487		24.4971
CI	0.404511		1.57991									CI	1.2136		1.40435									CI	181.245		15.1832
PPARγ CD3+						psoriatic CD3+ T cells	CD3+ T cells of healthy volunteers	SE	SE			STAT3 CD3+						psoriatic CD3+ T cells	CD3+ T cells of healthy volunteers	SE	SE			IL17 CD3+						psoriatic CD3+ T cells	CD3+ T cells of healthy volunteers	SE	SE
					PPARγ CD3+	1.71457	12.4584	0.290976	1.47268								STAT3 CD3+	12.347	5.7501	1.5279	0.92155								IL17 CD3+	1571.83	71.3952	89.5803	18.6144
psoriatic skin	ng/ml	health skin	ng/ml									psoriatic skin	ng/ml	health skin	ng/ml									psoriatic skin	pg/ml	health skin	pg/ml
1	2.41848	1	17.4454									1	16.3275	1	3.40837									1	1933.44	1	31.8391
2	1.19047	2	13.6466									2	22.5742	2	4.62685									2	1553.48	2	46.718
3	2.13921	3	4.31598									3	7.52674	3	3.53607									3	1756.7	3	62.3227
4	0.754347	4	10.085									4	27.8845	4	5.23344									4	1493.24	4	74.6613
5	0.161379	5	16.3437									5	8.95275	5	1.5833									5	1104.57	5	77.2016
6	0.299101	6	15.2534									6	9.272	6	7.39372									6	1733.84	6	16.9602
7	0.608974	7	8.20662									7	19.8553	7	4.36613									7	1109.29	7	118.572
8	0.138426	8	7.07424									8	13.7309	8	8.98467									8	1831.82	8	55.7905
9	0.077216	9	18.1608									9	0.364813	9	6.77118									9	2073.88	9	217.281
10	2.60211	10	14.0521									10	25.3092	10	11.5972									10	1795.9	10	12.6054
11	3.55086											11	9.50612											11	1666.34
12	0.0848672											12	0.811769											12	1275.5
13	2.61741											13	16.2211											13	1055.94
14	2.54855											14	21.7229											14	1795.17
15	2.02062											15	2.9827											15	357.723
16	2.63272											16	9.53804											16	2047.75
17	5.38715											17	13.7096											17	2044.12
18	0.276147											18	11.8686											18	866.146
19	0.880592											19	8.13333											19	2145.37
20	2.64037											20	12.7146											20	1747.63
21	0.42152											21	13.4117											21	1508.48
22	3.55086											22	7.66509											22	1519
23	2.43379											23	3.89789											23	1736.74
Mean	1.71457		12.4584									Mean	12.347		5.7501									Mean	1571.83		71.3952
SD	1.42398		4.75215									SD	7.47722		2.97373									SD	438.388		60.0663
CI	0.581952		2.94536									CI	3.05579		1.8431									CI	179.161		37.2288

## Sheet: PPARγ CD3+
PPARγ
STD.(ng/ml)	OD-1	OD-2	Average	Corrected	ng/ml	Corrected dilution
0	0.071	0.065	0.068	0
0.16	0.161	0.153	0.157	0.089
0.32	0.217	0.221	0.219	0.151
0.63	0.32	0.311	0.3155	0.2475
1.25	0.541	0.538	0.5395	0.4715
2.5	1.014	1.008	1.011	0.943
5	1.726	1.731	1.7285	1.6605
10	2.55	2.562	2.556	2.488
sample psoriasis					ng/ml	Corrected dilution
1	0.478	0.505	0.4915	0.4235	1.20924	2.41848
2	0.316	0.346	0.331	0.263	0.595233	1.19047
3	0.442	0.468	0.455	0.387	1.06961	2.13921
4	0.259	0.289	0.274	0.206	0.377174	0.754347
5	0.183	0.21	0.1965	0.1285	0.0806896	0.161379
6	0.212	0.217	0.2145	0.1465	0.14955	0.299101
7	0.242	0.268	0.255	0.187	0.304487	0.608974
8	0.18	0.207	0.1935	0.1255	0.0692128	0.138426
9	0.172	0.199	0.1855	0.1175	0.038608	0.077216
10	0.502	0.529	0.5155	0.4475	1.30106	2.60211
11	0.626	0.653	0.6395	0.5715	1.77543	3.55086
12	0.178	0.195	0.1865	0.1185	0.0424336	0.0848672
13	0.504	0.531	0.5175	0.4495	1.30871	2.61741
14	0.52	0.497	0.5085	0.4405	1.27428	2.54855
15	0.446	0.433	0.4395	0.3715	1.01031	2.02062
16	0.521	0.518	0.5195	0.4515	1.31636	2.63272
17	0.936	0.823	0.8795	0.8115	2.69357	5.38715
18	0.207	0.216	0.2115	0.1435	0.138074	0.276147
19	0.288	0.293	0.2905	0.2225	0.440296	0.880592
20	0.532	0.509	0.5205	0.4525	1.32018	2.64037
21	0.223	0.238	0.2305	0.1625	0.21076	0.42152
22	0.651	0.628	0.6395	0.5715	1.77543	3.55086
23	0.505	0.482	0.4935	0.4255	1.21689	2.43379
sample control
1	2.432	2.479	2.4555	2.3875	8.72272	17.4454
2	2.023	1.895	1.959	1.891	6.82331	13.6466
3	0.751	0.728	0.7395	0.6715	2.15799	4.31598
4	1.505	1.482	1.4935	1.4255	5.04249	10.085
5	2.323	2.3	2.3115	2.2435	8.17183	16.3437
6	2.185	2.153	2.169	2.101	7.62669	15.2534
7	1.264	1.232	1.248	1.18	4.10331	8.20662
8	1.106	1.094	1.1	1.032	3.53712	7.07424
9	2.565	2.533	2.549	2.481	9.08041	18.1608
10	2.008	2.016	2.012	1.944	7.02607	14.0521

## Sheet: STAT3 CD3+
STAT3
STD.(ng/ml)	OD-1	OD-2	Average	Corrected	ng/ml	Corrected dilution
0	0.098	0.086	0.092	0
0.156	0.208	0.224	0.216	0.124
0.312	0.296	0.287	0.2915	0.1995
0.625	0.343	0.35	0.3465	0.2545
1.25	0.501	0.512	0.5065	0.4145
2.5	0.794	0.816	0.805	0.713
5	1.244	1.232	1.238	1.146
10	2.013	1.986	1.9995	1.9075
sample psoriasis					ng/ml	Corrected dilution
1	1.764	1.746	1.755	1.663	8.16376	16.3275
2	2.351	2.333	2.342	2.25	11.2871	22.5742
3	0.937	0.919	0.928	0.836	3.76337	7.52674
4	2.85	2.832	2.841	2.749	13.9423	27.8845
5	1.071	1.053	1.062	0.97	4.47637	8.95275
6	1.101	1.083	1.092	1	4.636	9.272
7	2.081	2.092	2.0865	1.9945	9.92764	19.8553
8	1.52	1.502	1.511	1.419	6.86546	13.7309
9	0.264	0.246	0.255	0.163	0.182407	0.364813
10	2.608	2.59	2.599	2.507	12.6546	25.3092
11	1.123	1.105	1.114	1.022	4.75306	9.50612
12	0.306	0.288	0.297	0.205	0.405884	0.811769
13	1.754	1.736	1.745	1.653	8.11055	16.2211
14	2.271	2.253	2.262	2.17	10.8615	21.7229
15	0.51	0.492	0.501	0.409	1.49135	2.9827
16	1.126	1.108	1.117	1.025	4.76902	9.53804
17	1.518	1.5	1.509	1.417	6.85482	13.7096
18	1.345	1.327	1.336	1.244	5.9343	11.8686
19	0.994	0.976	0.985	0.893	4.06666	8.13333
20	1.424	1.407	1.4155	1.3235	6.35731	12.7146
21	1.49	1.472	1.481	1.389	6.70583	13.4117
22	0.95	0.932	0.941	0.849	3.83254	7.66509
23	0.591	0.583	0.587	0.495	1.94895	3.89789
sample control
1	0.558	0.524	0.541	0.449	1.70418	3.40837
2	0.657	0.654	0.6555	0.5635	2.31343	4.62685
3	0.559	0.547	0.553	0.461	1.76803	3.53607
4	0.708	0.717	0.7125	0.6205	2.61672	5.23344
5	0.361	0.378	0.3695	0.2775	0.79165	1.5833
6	0.915	0.916	0.9155	0.8235	3.69686	7.39372
7	0.624	0.638	0.631	0.539	2.18307	4.36613
8	1.054	1.076	1.065	0.973	4.49234	8.98467
9	0.861	0.853	0.857	0.765	3.38559	6.77118
10	1.315	1.306	1.3105	1.2185	5.79862	11.5972

## Sheet: IL17 CD3+
IL17
STD.(pg/ml)	OD-1	OD-2	Average	Corrected	pg/ml	Corrected dilution
0	0.052	0.044	0.048	0
15.6	0.107	0.098	0.1025	0.0545
31.2	0.163	0.152	0.1575	0.1095
62.5	0.286	0.273	0.2795	0.2315
125	0.487	0.492	0.4895	0.4415
250	0.854	0.862	0.858	0.81
500	1.578	1.594	1.586	1.538
1000	2.767	2.785	2.776	2.728
sample psoriasis					pg/ml	Corrected dilution
1	2.771	2.764	2.7675	2.7195	966.718	1933.44
2	2.237	2.251	2.244	2.196	776.739	1553.48
3	2.511	2.537	2.524	2.476	878.351	1756.7
4	2.157	2.165	2.161	2.113	746.619	1493.24
5	2.18	1.071	1.6255	1.5775	552.286	1104.57
6	2.484	2.501	2.4925	2.4445	866.92	1733.84
7	1.583	1.681	1.632	1.584	554.645	1109.29
8	2.663	2.592	2.6275	2.5795	915.912	1831.82
9	2.958	2.964	2.961	2.913	1036.94	2073.88
10	2.568	2.588	2.578	2.53	897.948	1795.9
11	2.396	2.403	2.3995	2.3515	833.17	1666.34
12	1.816	1.906	1.861	1.813	637.749	1275.5
13	1.363	1.754	1.5585	1.5105	527.971	1055.94
14	2.583	2.571	2.577	2.529	897.585	1795.17
15	0.592	0.601	0.5965	0.5485	178.862	357.723
16	2.954	2.896	2.925	2.877	1023.87	2047.75
17	2.922	2.918	2.92	2.872	1022.06	2044.12
18	1.289	1.305	1.297	1.249	433.073	866.146
19	3.055	3.064	3.0595	3.0115	1072.68	2145.37
20	2.529	2.494	2.5115	2.4635	873.815	1747.63
21	2.175	2.189	2.182	2.134	754.24	1508.48
22	2.198	2.195	2.1965	2.1485	759.502	1519
23	2.502	2.491	2.4965	2.4485	868.372	1736.74
sample control
1	0.143	0.152	0.1475	0.0995	15.9195	31.8391
2	0.172	0.164	0.168	0.12	23.359	46.718
3	0.186	0.193	0.1895	0.1415	31.1613	62.3227
4	0.201	0.212	0.2065	0.1585	37.3307	74.6613
5	0.205	0.215	0.21	0.162	38.6008	77.2016
6	0.126	0.128	0.127	0.079	8.4801	16.9602
7	0.271	0.263	0.267	0.219	59.2861	118.572
8	0.186	0.175	0.1805	0.1325	27.8952	55.7905
9	0.404	0.402	0.403	0.355	108.641	217.281
10	0.126	0.116	0.121	0.073	6.3027	12.6054
