# Supplementary material for: Analysis of PPARγ Signaling Activity in Psoriasis
Source: Int J Mol Sci. 2021 Aug 10;22(16):8603. doi: 10.3390/ijms22168603 (PMC8395241; doi:10.3390/ijms22168603)
Supplement: Supplementary file 1 [file ijms-22-08603-s001.zip › Supplemental materials_Analysis of PPARg signaling activity in psoriasis/Pathway models/Anti-psoriatic drugs_references.xlsx]

## Sheet: Relation Table
Relation	# of References	Type	PubYear	Effect	Mechanism	Tissue	CellType	Cell	DOI	PMID	Sentence	Title	Authors	URN
FOXP3 ---| IL17A	10	PromoterBinding	2009, 2011, 2010, 2012, 2016, 2015, 2008, 2014	negative		lymphoid tissue {Tissue urn:agi-ncimtissue:C0024296}	Th17 cell {CellType urn:agi-ncimcelltype:C2936411}, Th1 cell {CellType urn:agi-ncimcelltype:C0242632}, regulatory T-cell {CellType urn:agi-ncimcelltype:C0039198}, natural killer cell {CellType urn:agi-ncimcelltype:C0022688}		10.1016/j.micinf.2009.04.007, 10.1371/journal.pcbi.1002122, 10.1016/j.cytogfr.2010.10.006, 10.1371/journal.pone.0045115, 10.1371/journal.pone.0017164, 10.1007/978-94-024-0921-5_7, 10.1371/journal.pone.0119885, 10.1074/jbc.M801286200, 10.1146/annurev-immunol-032713-120257, 10.1007/s10620-012-2292-3	19379825, 21829337, 21084214, 22984619, 21359178, 27734412, 25781948, 18434325, 24313777, 22736020	Supporting this is evidence that Foxp3 binds to the Il17A promoter ., Conversely, all-trans retinoic acid upregu-lates Foxp3, downregulates receptor-related orphan receptor gamma t, and inhibits IL-17 production [17,31]., Foxp3 binds to the Il17 promoter , thus Foxp3 and ROR?t, directly interact and modify each other's function ., Foxp3 plays a negative role in IL-17 expression through physical i…	Signal transduction and Th17 cell differentiation, A mathematical model for the reciprocal differentiation of T helper 17 cells and induced regulatory T cells, Signal transduction pathways and transcriptional regulation in Th17 cell differentiation, Runx1 and Runx3 Are Involved in the Generation and Function of Highly Suppressive IL-17-Producing T Regulatory Cells, Identification of Baicalin as a…	O'Shea,J.J.;Steward-Tharp,S.M.;Laurence,A.;Watford,W.T.;Wei,L.;Adamson,A.S.;Fan,S., Hong,T.;Xing,J.;Li,L.;Tyson,J.J., Hirahara,K.;Ghoreschi,K.;Laurence,A.;Yang,X.P.;Kanno,Y.;O'Shea,J.J., Li,L.;Patsoukis,N.;Boussiotis,V.A.;Petkova,V., Yang,J.;Li,M.;Yang,X.;Chu,Y., Dong,W.;Ma,X.;Ma,X., Acuff,N.V.;Li,X.;Kirkland,R.;Nagy,T.;Watford,W.T., Ichiyama,K.;Yoshida,H.;Wakabayashi,Y.;Chinen,T.;Saeki,K.;Nakaya…	urn:agi-promoterbinding:in-out:urn:agi-llid:28953:out:urn:agi-llid:3605:eff=negative
calcitriol ---| IL17A	10	Expression	2011, 2013, 2016, 2010, 2015	negative			CD8+ T-cell {CellType urn:agi-ncimcelltype:C0242629}, T-cell {CellType urn:agi-ncimcelltype:C0039194}, neutrophil {CellType urn:agi-ncimcelltype:C0027950}, CD4+ T-cell {CellType urn:agi-ncimcelltype:C0039215}, fibroblast {CellType urn:agi-ncimcelltype:C1550637}		10.1016/j.autrev.2011.05.002, 10.1016/j.jaci.2013.03.037, 10.1016/j.jsbmb.2013.11.017, 10.1016/j.alit.2016.04.011, 10.1016/j.imlet.2010.07.002, 10.1016/j.jsbmb.2010.02.029, 10.1016/j.pharmthera.2014.11.015, 10.1016/j.jsbmb.2010.03.005, 10.1016/j.mehy.2013.04.013, 10.1016/j.humimm.2012.11.005	21621002, 23683514, 24316428, 27282212, 20655952, 20227496, 25435020, 20214989, 23642399, 23200756	Additionally, mRNA levels of IL-17 within CD8 + T cells were decreased in the presence of 1,25(OH) 2D ., We investigated a possible mechanism for the inhibition of T-cell IL-17A synthesis by 1,25(OH)2D3., In a T-lymphocyte culture study, 1,25(OH)2D3 at a concentration of 100nM could suppress IL-17A production stimulated by TNFa ., Oral calcitriol significantly improved dexamethasone-induced IL-10…	Effects of vitamin D on the peripheral adaptive immune system: A review, Enhanced production of IL-17A in patients with severe asthma is inhibited by 1a,25-dihydroxyvitamin D3 in a glucocorticoid-independent fashion, Activation of vitamin D receptor promotes VEGF and CuZn-SOD expression in endothelial cells, Endotypes of allergic diseases and asthma: An important step in building blocks for the f…	Peelen,E.;Knippenberg,S.;Muris,A.H.;Thewissen,M.;Smolders,J.;Tervaert,J.W.C.;Hupperts,R.;Damoiseaux,J., Nanzer,A.M.;Chambers,E.S.;Ryanna,K.;Richards,D.F.;Black,C.;Timms,P.M.;Martineau,A.R.;Griffiths,C.J.;Corrigan,C.J.;Hawrylowicz,C.M., Zhong,W.;Gu,B.;Gu,Y.;Groome,L.J.;Sun,J.;Wang,Y., Agache,I.;Akdis,C.A., Ikeda,U.;Wakita,D.;Ohkuri,T.;Chamoto,K.;Kitamura,H.;Iwakura,Y.;Nishimura,T., Dimeloe,S.;Nanz…	urn:agi-expression:in-out:urn:agi-cas:32222-06-3:out:urn:agi-llid:3605:eff=negative
corticosteroid ---| IL17A	10	Expression	2014, 2018, 2010, 2017, 2006, 2013, 2005, 2015	negative		tunica submucosa {Tissue urn:agi-ncimtissue:C0225344}	neutrophil {CellType urn:agi-ncimcelltype:C0027950}, leukocyte {CellType urn:agi-ncimcelltype:C1550647}, macrophage {CellType urn:agi-ncimcelltype:C1550652}, Th17 cell {CellType urn:agi-ncimcelltype:C2936411}, eosinophil {CellType urn:agi-ncimcelltype:C0014467}, lymphocyte {CellType urn:agi-ncimcelltype:C1550651}		10.1038/jid.2014.26310.1038/jid.2014.263, 10.1167/iovs.18-2475810.1167/iovs.18-24758, 10.1016/j.ijantimicag.2010.11.013, 10.1042/CS20160253, 10.1016/j.ccm.2005.11.001, 10.1007/s00403-018-1823-y, 10.1371/journal.pone.0082580, 10.1016/j.jaci.2005.07.029, 10.1016/j.cyto.2013.06.002, 10.1016/j.pupt.2015.09.002	24945093, 30046817, 21129931, 28667070, 16543053, 29497840, 24340045, 16275364, 23810220, 26344428	Of note, superpotent topical corticosteroid application quickly and markedly reduced both IL-17 expression and clinical signs of Bullous pemphigoid., Acute (2 week) topical corticosteroids and longer-term (12 week) omega-3 supplementation reduced tear levels of the proinflammatory cytokines IL-17A and IL-6, demonstrating parallels in modulating ocular inflammation with these approaches., In addit…	Innate immune cell-produced IL-17 sustains inflammation in bullous pemphigoid., Modulating Contact Lens Discomfort With Anti-Inflammatory Approaches: A Randomized Controlled Trial., Severe Candida spp. infections: new insights into natural immunity, Pathogenesis of asthma: Implications for precision medicine, Airway Remodeling from Bench to Bedside: Current Perspectives, IL-17 inhibition: is it t…	Le Jan,S.;Plée,J.;Vallerand,D.;Dupont,A.;Delanez,E.;Durlach,A.;Jackson,P.L.;Edwin Blalock,J.;Bernard,P.;Antonicelli,F., Downie,L.E.;Gad,A.;Wong,C.Y.;Gray,J.H.V.;Zeng,W.;Jackson,D.C.;Vingrys,A.J., van der Meer,J.W.M.;van de Veerdonk,F.L.;Joosten,L.A.B.;Kullberg,B.J.;Netea,M.G., Russell,R.J.;Brightling,C.E., Slade,D.J.;Kraft,M., Ramot,Y.;Marzani,B.;Pinto,D.;Sorbellini,E.;Rinaldi,F., Schlegel,P.M.;S…	urn:agi-expression:in-out:urn:agi-smol:corticosteroids:out:urn:agi-llid:3605:eff=negative
steroid --+> PPARG	10	DirectRegulation	2003, 2004, 2016, 2015, 2013, 2005, 2008, 2019	positive	direct interaction	intraabdominal fat {Tissue urn:agi-ncimtissue:C1563739}, blood {Tissue urn:agi-ncimtissue:C0851353}	bone marrow derived mesenchymal stem cell {CellType urn:agi-celltype:bone%20marrow%20derived%20mesenchymal%20stem%20cell}, monocyte {CellType urn:agi-ncimcelltype:C0026473}		10.1002/ijc.11302, 10.1038/srep3849110.1038/srep38491, 10.1136/gutjnl-2014-307618, 10.3390/ijms161125995, 10.1002/oby.20150, 10.1016/j.steroids.2008.05.001, 10.26355/eurrev_201904_17573, 10.26355/eurrev_201904_17541	12866036, 15254719, 27910957, 25053717, 26569228, 23666678, 16271155	Peroxisome-proliferator activated receptor-gamma (PPARgamma) belongs to a family of nuclear receptors and acts as receptor for peroxisome-proliferators, steroids, retinoic acids, and polyunsaturated fatty acids., Peroxisome proliferator activated receptor-gamma (PPARgamma) belongs to a family of nuclear receptors and acts as a receptor for peroxisome proliferators, steroids, retinoic acids and po…	Expression of peroxisome-proliferator activated receptor-gamma (PPARgamma) and the PPARgamma co-activator, PGC-1, in human breast cancer correlates with clinical outcomes., The localisation and reduction of nuclear staining of PPARgamma and PGC-1 in human breast cancer., miR-27a attenuates adipogenesis and promotes osteogenesis in steroid-induced rat BMSCs by targeting PPAR? and GREM1., Intestina…	Jiang,W.G.;Douglas-Jones,A.;Mansel,R.E., Watkins,G.;Douglas-Jones,A.;Mansel,R.E.;Jiang,W.G., Gu,C.;Xu,Y.;Zhang,S.;Guan,H.;Song,S.;Wang,X.;Wang,Y.;Li,Y.;Zhao,G., Bouguen,G.;Langlois,A.;Djouina,M.;Branche,J.;Koriche,D.;Dewaeles,E.;Mongy,A.;Colombel,J.-F.;Desreumaux,P.;Dubuquoy,L.;Bertin,B.;Bouguen,G.;Langlois,A.;Djouina,M.;Dewaeles,E.;Mongy,A.;Colombel,J.-F.;Desreumaux,P.;Dubuquoy,L.;Bertin,B.;Boug…	urn:agi-directregulation:in-out:urn:agi-smol:steroids:out:urn:agi-llid:5468:eff=positive:mch=direct%20interaction
vitamin D --+> PPARG	9	DirectRegulation	2019, 2009, 2002, 2012, 2015, 2018, 2013, 2016, 2010	positive	direct interaction	blood {Tissue urn:agi-ncimtissue:C0851353}, adipose tissue {Tissue urn:agi-ncimtissue:C0001527}	myeloid cell {CellType urn:agi-ncimcelltype:C0887899}, endothelial cell {CellType urn:agi-ncimcelltype:C0225336}, proadipocyte {CellType urn:agi-celltype:proadipocyte}, hepatocyte {CellType urn:agi-ncimcelltype:C0227525}		10.1080/15548627.2019.156929810.1080/15548627.2019.1569298, 10.1096/fj.01-0300rev, 10.1159/000335282, 10.3390/ijms161125995, 10.3177/jnsv.64.106, 10.1161/CIRCULATIONAHA.113.002654, 10.1155/2016/8046479, 10.1007/978-90-481-9060-7_5	30661440, 19213564, 11772931, 22222318, 26569228, 29710028, 24297817, 26903713, 20700838	Mechanistically, vitamin D signaling activated M2-autophagy regulators Klf4, Pparg, and Arg1., Other promising agents now under investigation include vitamin D and vitamin D analogs, drugs that activate PPAR-gamma nuclear receptors, and statins., Based on these data, we hypothesize that other chemopreventive agents, including natural or synthetic retinoids, steroid hormone antagonists, peroxisome…	Vitamin D improves sunburns by increasing autophagy in M2 macrophages., Prevention of ER-negative breast cancer., Angioprevention': angiogenesis is a common and key target for cancer chemopreventive agents., Determinants of vitamin D status among overweight and obese Puerto Rican adults, Exploring different strategies for efficient delivery of colorectal cancer therapy, Vitamin D deficiency incre…	Das,L.M.;Binko,A.M.;Traylor,Z.P.;Peng,H.;Lu,K.Q., Li,Y.;Brown,P.H., Tosetti,F.;Ferrari,N.;De Flora,S.;Albini,A., Palacios,C.;Gil,K.;Pe´rez,C.M.;Joshipura,K., Lin,C.;Ng,H.L.H.;Chen,H.;Zhang,G.;Bian,Z.;Lu,A.;Yang,Z.;Pan,W.;Lu,A.;Yang,Z., Borges,C.C.;Salles,A.F.;Bringhenti,I.;Mandarim-De-Lacerda,C.A.;Aguila,M.B., Kassi,E.;Adamopoulos,C.;Basdra,E.K.;Papavassiliou,A.G., Tasegian,A.;Cataldi,S.;Codini,M…	urn:agi-directregulation:in-out:urn:agi-smol:vitamin%20d:out:urn:agi-llid:5468:eff=positive:mch=direct%20interaction
vitamin D ---| IL17A	10	Expression	2015, 2014, 2018, 2013, 2011, 2017, 2016	negative		endothelium {Tissue urn:agi-ncimtissue:C0014257}	CD8+ T-cell {CellType urn:agi-ncimcelltype:C0242629}, immunocompetent cell {CellType urn:agi-ncimcelltype:C1515879}, activated T-cell {CellType urn:agi-celltype:activated%20T-cell}, macrophage {CellType urn:agi-ncimcelltype:C1550652}, B-cell {CellType urn:agi-ncimcelltype:C0004561}, helper T-cell {CellType urn:agi-ncimcelltype:C0018894}, T-cell {CellType urn:agi-ncimcelltype:C0039194}		10.1016/j.jneuroim.2015.05.022, 10.1016/j.atherosclerosis.2014.10.096, 10.1016/j.intimp.2015.06.033, 10.2174/0929867324666170428110311, 10.3760/cma.j.issn.0366-6999.20130352, 10.1016/j.jns.2011.07.024, 10.1007/978-3-319-47861-6_6, 10.1016/j.autrev.2010.11.006, 10.1016/j.autrev.2010.09.018, 10.1371/journal.pone.0150134	26198928, 25463121, 26188623, 28462710, 23924478, 21849177, 28093709, 21156217, 20868777, 26910045	Vitamin D inhibits proliferation of CD8+ T-cells and reduces IL-17 levels in vitro ( )., A 6-month vitamin D supplementation resulted in an elevation in IL-10 and IL-13 and decline in IL-17 levels., Vitamin D also affects activated T cells and leads to significant decrease in the level of IL-17 production ., Vitamin D was able to reduce IFN? and IL-17 production [142, 143], whereas contradictory …	Effect of high dose vitamin D intake on interleukin-17 levels in multiple sclerosis: A randomized, double-blind, placebo-controlled clinical trial, Markers of subclinical atherosclerosis in premenopausal women with vitamin D deficiency and effect of vitamin D replacement, Vitamin D supplementation up-regulates IL-6 and IL-17A gene expression in multiple sclerosis patients, Endothelial progenitor …	Toghianifar,N.;Ashtari,F.;Zarkesh-Esfahani,S.H.;Mansourian,M., Gurses,K.M.;Tokgozoglu,L.;Yalcin,M.U.;Kocyigit,D.;Dural,M.;Canpinar,H.;Yorgun,H.;Sahiner,M.L.;Kaya,E.B.;Akin,S.;Gurlek,A.;Guc,D.;Aytemir,K., Naghavi Gargari,B.;Behmanesh,M.;Shirvani Farsani,Z.;Pahlevan Kakhki,M.;Azimi,A.R., Rodríguez-Carrio,J.;López,P.;Suárez,A., Guo,J.;Liu,Z.-S., Weinstock-Guttman,B.;Zivadinov,R.;Ramanathan,M., Hojat…	urn:agi-expression:in-out:urn:agi-smol:vitamin%20d:out:urn:agi-llid:3605:eff=negative
calcitriol ---| PPARG	10	Expression	2015, 2016, 2017, 2011, 2006, 2007, 2009	negative		bone marrow {Tissue urn:agi-ncimtissue:C0005953}, epididymis fat {Tissue urn:agi-tissue:epididymis%20fat}	adipocyte {CellType urn:agi-ncimcelltype:C0206131}, osteoblast {CellType urn:agi-ncimcelltype:C0029418}, macrophage {CellType urn:agi-ncimcelltype:C1550652}, proadipocyte {CellType urn:agi-celltype:proadipocyte}		10.1371/journal.pone.0126142, 10.12659/MSM.897044, 10.3177/jnsv.63.161, 10.1089/jmf.2010.0232, 10.1016/j.bbrc.2007.10.051, 10.1016/j.jnutbio.2008.05.010, 10.1016/j.cbi.2007.07.012	26030589, 26795027, 28757529, 21663481, 16368784, 17959142, 18789667, 19667238, 16467308, 17803983	High concentrations of 1, 25 - (OH)2D3 inhibit PPAR? expression, [55] showed that 1,25(OH)2D3 also inhibits the expression of PPARg2 in senescence-accelerated mice., This result indicated that 1,25-(OH)2D3 could pathologically repress the expression of PPAR? in irradiated bone marrow., ... CCAAT/enhancer-binding protein ß and peroxisome proliferator-activated receptor ? was markedly suppressed by…	Regulation of adipogenesis and key adipogenic gene expression by 1, 25-dihydroxyvitamin D in 3T3-L1 cells, Differentiation of bone marrow mesenchymal stem cells in osteoblasts and adipocytes and its role in treatment of osteoporosis, Inhibition of adipogenesis is involved in the protective effects of 1,25-dihydroxy vitamin D3 on the radiation-injured bone marrow microenvironment in mice, Preventi…	Ji,S.;Doumit,M.E.;Hill,R.A.;Hill,R.A., Wang,C.;Meng,H.;Peng,J.;Wang,Y.;Wang,X.;Zhao,C., Zhou,Z.;Chen,X.-Y.;Zhu,A.-Z.;Liu,C.-C.;Zhu,J.-C.;Liu,G.-X.;Zhou,Z.;Liu,G.-X.;Zhou,Z.;Liu,G.-X.;Chen,X.-Y., Lai,C.-Y.;Lewis,R.D.;Baile,C.A.;Yang,J.-Y.;Rayalam,S.;Della-Fera,M.A.;Ambati,S.;Hartzell,D.L.;Baile,C.A.;Hamrick,M.W., Kong,J.;Li,Y.C., Rayalam,S.;Della-Fera,M.A.;Ambati,S.;Boyan,B.;Baile,C.A., Mahajan,A.…	urn:agi-expression:in-out:urn:agi-cas:32222-06-3:out:urn:agi-llid:5468:eff=negative
metformin --+> FOXP3	4	Expression	2015, 2019, 2016, 2018	positive			regulatory T-cell {CellType urn:agi-ncimcelltype:C0039198}		10.1371/journal.pone.013585810.1371/journal.pone.0135858, 10.12122/j.issn.1673-4254.2019.02.0110.12122/j.issn.1673-4254.2019.02.01, 10.1016/j.trsl.2016.03.006, 10.2174/1389450118666170613081730	26360050, 30890498, 27126953, 28606032	In contrast, metformin treatment increased expression levels of p-AMP-activated protein kinase and Foxp3., The results of ELISA and qRT-PCR revealed that metformin treatment obviously increased Foxp3 and TGF-ß expressions at both the protein and mRNA levels and significantly decreased the levels of ROR-?t, IL-17 and TNF-a as well as interleukin-35 level in these patients., These results suggest t…	Metformin Ameliorates Inflammatory Bowel Disease by Suppression of the STAT3 Signaling Pathway and Regulation of the between Th17/Treg Balance., [Efficacy and safety of metformin for Behcet's disease and its effect on Treg/Th17 balance: a single-blinded, before-after study]., Metformin attenuates graft-versus-host disease via restricting mammalian target of rapamycin/signal transducer and activat…	Lee,S.Y.;Lee,S.H.;Yang,E.J.;Kim,E.K.;Kim,J.K.;Shin,D.Y.;Cho,M.L., Yong,C.;Dan,L.;Chenhong,L.;Yan,S.;Jianfei,C.;Jianlong,G., Park,M.-J.;Lee,S.-Y.;Moon,S.-J.;Son,H.-J.;Lee,S.-H.;Kim,E.-K.;Byun,J.-K.;Shin,D.Y.;Park,S.-H.;Yang,C.-W.;Cho,M.-L., Schuiveling,M.;Vazirpanah,N.;Radstake,T.R.D.J.;Zimmermann,M.;Broen,J.C.A.;Zimmermann,M.	urn:agi-expression:in-out:urn:agi-cas:657-24-9:out:urn:agi-llid:28953:eff=positive
trichostatin A --+> FOXP3	10	Expression	2016, 2010, 2015, 2012, 2009, 2014, 2013, 2011	unknown		bronchoalveolar lavage fluid {Tissue urn:agi-ncimtissue:C0006279}, nose mucosa {Tissue urn:agi-ncimtissue:C1305746}	regulatory T-cell {CellType urn:agi-ncimcelltype:C0039198}, T-cell {CellType urn:agi-ncimcelltype:C0039194}, naive T-cell {CellType urn:agi-ncimcelltype:CL439076}		10.1111/crj.1222710.1111/crj.12227, 10.1016/j.bbrc.2010.08.09010.1016/j.bbrc.2010.08.090, 10.3342/ceo.2015.8.3.24310.3342/ceo.2015.8.3.243, 10.1038/icb.2011.101, 10.1016/j.jdermsci.2012.09.001, 10.1016/j.transproceed.2009.02.101, 10.1016/j.trsl.2014.08.001, 10.1097/TP.0b013e318295c04d, 10.1038/jid.2011.139, 10.1038/cmi.2012.28	25307458, 20801101, 26330919, 22124370, 22999682, 19545742, 25193380, 23694951, 21654831, 22922441	FOXP3 protein level was also upregulated by inhibitor-trichostatin A., In contrast, we found that trichostatin A dramatically reduced the levels of Foxp3 mRNA and protein in vitro., The levels of Foxp3, IL-10, and TGF-ß were increased in pretreatment with Trichostatin A as compared to control group., trichostatin A treatment significantly increased Foxp3 expression in Treg cells, but not in non-T…	Histone deacetylase inhibitor regulates the balance of Th17/Treg in allergic asthma., Deacetylase inhibitor trichostatin A down-regulates Foxp3 expression and reduces CD4+CD25+ regulatory T cells., Antiallergic Effects of Trichostatin A in a Murine Model of Allergic Rhinitis., Immune regulation by histone deacetylases: A focus on the alteration of FOXP3 activity, Histone deacetylases inhibitor Tr…	Hou,X.;Wan,H.;Ai,X.;Shi,Y.;Ni,Y.;Tang,W.;Shi,G., Liu,Z.;Zhang,C.;Sun,J., Cho,J.S.;Kang,J.H.;Han,I.H.;Um,J.Y.;Park,I.H.;Lee,S.H.;Lee,H.M., Zhang,H.;Xiao,Y.;Zhu,Z.;Greene,M.I.;Li,B., Shi,Y.L.;Gu,J.;Park,J.Y.;Xu,Y.P.;Yu,F.S.;Zhou,L.;Mi,Q.S., Moon,C.;Kim,S.H.;Park,K.S.;Choi,B.K.;Lee,H.S.;Park,J.B.;Choi,G.S.;Kwan,J.H.;Joh,J.W.;Kim,S.J., Lopez-Pastrana,J.;Shao,Y.;Chernaya,V.;Wang,H.;Yang,X.-F., Xia,X.;…	urn:agi-expression:in-out:urn:agi-cas:58880-19-6:out:urn:agi-llid:28953
calcitriol --+> FOXP3	10	Expression	2012, 2015, 2016, 2010, 2008, 2018, 2011	positive			T-cell {CellType urn:agi-ncimcelltype:C0039194}, naive regulatory T-cell {CellType urn:agi-celltype:naive%20regulatory%20T-cell}, CD4+ T-cell {CellType urn:agi-ncimcelltype:C0039215}, CD4+ naive T-cell {CellType urn:agi-ncimcelltype:C3273372}, CD4+ CD25+ regulatory T-cell {CellType urn:agi-ncimcelltype:C1267822}, regulatory T-cell {CellType urn:agi-ncimcelltype:C0039198}		10.1371/journal.pone.004848610.1371/journal.pone.0048486, 10.1155/2015/54769710.1155/2015/547697, 10.1016/j.intimp.2016.02.021, 10.1016/j.imlet.2010.07.002, 10.3390/ijms19082355, 10.1128/MCB.05020-11, 10.2119/molmed.2011.00311, 10.1097/ACI.0000000000000187	23144765, 25984539, 26927615, 20886077, 20655952, 17911375, 30103428, 21746882, 22113499, 26106827	In healthy T cells, calcitriol profoundly affects the phenotype of CD46-costimulated CD4+ T cells, by increasing the expression of CD28, CD25, CTLA-4 and Foxp3 while it concomitantly decreased CD46 expression., Naïve Treg cell (CD4(+)CD45RA(+)Foxp3(lo)T) subset, rather than whole Treg cells, contributes to the reduction of Treg in chronic heart failure. 1,25(OH)2D treatment maintained partial exp…	Calcitriol modulates the CD46 pathway in T cells., Vitamin D deficiency contributes to the reduction and impaired function of naïve CD45RA? regulatory T cell in chronic heart failure., Effect of vitamin D3 on chemokine levels and regulatory T-cells in pulmonary tuberculosis, 1,25-Dihydroxyvitamin D3 inhibits the differentiation and migration of T(H)17 cells to protect against experimental autoimm…	Kickler,K.;Ni Choileain,S.;Williams,A.;Richards,A.;Astier,A.L., Ma,Y.H.;Zhou,Y.L.;Yue,C.Y.;Zhang,G.H.;Deng,L.;Xie,G.H.;Xu,W.P.;Shen,L.S., Harishankar,M.;Anbalagan,S.;Selvaraj,P., Chang,J.H.;Cha,H.R.;Lee,D.S.;Seo,K.Y.;Kweon,M.N., Ikeda,U.;Wakita,D.;Ohkuri,T.;Chamoto,K.;Kitamura,H.;Iwakura,Y.;Nishimura,T., Daniel,C.;Sartory,N.A.;Zahn,N.;Radeke,H.H.;Stein,J.M., Mak,A.;Mak,A., Joshi,S.;Christakos,S.;…	urn:agi-expression:in-out:urn:agi-cas:32222-06-3:out:urn:agi-llid:28953:eff=positive
pioglitazone --+> PPARG	10	DirectRegulation	2008, 2011, 2006, 2017, 2010, 2004, 2005, 2018, 2019	positive	direct interaction		osteoblast {CellType urn:agi-ncimcelltype:C0029418}, neuron {CellType urn:agi-ncimcelltype:C0027882}, adipocyte {CellType urn:agi-ncimcelltype:C0206131}		10.1016/j.lfs.2007.11.033, 10.1016/j.brainres.2011.09.056, 10.1016/j.brainres.2006.04.108, 10.1016/j.clinthera.2017.01.015, 10.1016/j.lfs.2010.03.003, 10.1016/j.ejphar.2004.07.079, 10.1016/j.bbrc.2006.06.170, 10.1016/S0140-6736(05)67528-9, 10.1016/j.bbrc.2018.02.055, 10.1016/j.ijantimicag.2019.06.020	18272184, 22036080, 16806109, 28185715, 20226793, 15364003, 16843437, 16214598, 29428719, 31279153	Pioglitazone is an agonist of PPAR-?., Finally, pioglitazone, a PPAR? agonist, was also tested., Pioglitazone is a peroxisome proliferator-activated receptor -? agonist., Pioglitazone has been shown to have pleiotropic effects by acting as a PPAR-? agonist., Recently, pioglitazone, a PPAR-? agonist, has been widely used clinically as an insulin sensitizer., Pioglitazone is shown to be a weak PPAR…	Pioglitazone and dexamethasone induce adipogenesis in D1 bone marrow stromal cell line, but not through the peroxisome proliferator-activated receptor- ? pathway, Lithium, phenserine, memantine and pioglitazone reverse memory deficit and restore phospho-GSK3ß decreased in hippocampus in intracerebroventricular streptozotocin induced memory deficit model, Ameliorative effect of pioglitazone on sei…	Hung,S.H.;Yeh,C.H.;Huang,H.T.;Wu,P.;Ho,M.L.;Chen,C.H.;Wang,C.;Chao,D.;Wang,G.J., Ponce-Lopez,T.;Liy-Salmeron,G.;Hong,E.;Meneses,A., Okada,K.;Yamashita,U.;Tsuji,S., Yabiku,K.;Mutoh,A.;Miyagi,K.;Takasu,N., Sakata,A.;Mogi,M.;Iwanami,J.;Tsukuda,K.;Min,L.J.;Jing,F.;Iwai,M.;Ito,M.;Horiuchi,M., Ueyama,J.;Kitaichi,K.;Nadai,M.;Iwase,M.;Tomyo,N.;Kanazawa,H.;Suzuki,R.;Takagi,K.;Takagi,K.;Hasegawa,T., Chen,J…	urn:agi-directregulation:in-out:urn:agi-cas:105355-27-9:out:urn:agi-llid:5468:eff=positive:mch=direct%20interaction
methotrexate ---| IL17A	9	Expression	2011, 2012, 2018, 2013, 2015, 2016, 2019	negative		plasma {Tissue urn:agi-ncimtissue:C1609077}	PBMC {CellType urn:agi-ncimcelltype:C1321301}, T-cell {CellType urn:agi-ncimcelltype:C0039194}, Th17 cell {CellType urn:agi-ncimcelltype:C2936411}		10.1631/jzus.B100007810.1631/jzus.B1000078, 10.1007/s00296-011-1867-110.1007/s00296-011-1867-1, 10.1007/s10787-018-0464-2, 10.1038/aps.2012.171, 10.1016/j.cca.2015.10.020, 10.1371/journal.pone.0082580, 10.1016/j.clim.2016.07.008, 10.1155/2016/5314541, 10.1016/j.rdc.2019.04.007	21194185, 21691744, 29616452, 23377547, 26499845, 24340045, 27455859, 26941483	methotrexate, but not black seed oil, can reduce the arthritis severity and decrease the mRNA expressions of IFN-? and IL-17A in pristane-induced arthritis of rats., methotrexate dose dependently suppressed the production of IL-17 at the mRNA level by Peripheral blood mononuclear cells from healthy donors and rheumatoid arthritis patients., Our study showed that quercetin and methotrexate signifi…	Methotrexate ameliorates pristane-induced arthritis by decreasing IFN-? and IL-17A expressions., Methotrexate attenuates the Th17/IL-17 levels in peripheral blood mononuclear cells from healthy individuals and RA patients., Flavonoid quercetin–methotrexate combination inhibits inflammatory mediators and matrix metalloproteinase expression, providing protection to joints in collagen-induced arthri…	Hou,W.K.;Meng,L.S.;Zheng,F.;Wen,Y.R.;Zhu,W.H.;Jiang,C.S.;He,X.J.;Zhou,Y.;Lu,S.M., Li,Y.;Jiang,L.;Zhang,S.;Yin,L.;Ma,L.;He,D.;Shen,J., Haleagrahara,N.;Hodgson,K.;Miranda-Hernandez,S.;Hughes,S.;Kulur,A.B.;Haleagrahara,N.;Ketheesan,N., Song,S.-S.;Huang,B.;Wang,Q.-T.;Wu,Y.-J.;Fu,J.-J.;Zhang,Y.-F.;Chang,Y.;Chen,J.-Y.;Wu,H.-X.;Wang,D.;Zhang,L.-L.;Wei,W., Elango,T.;Thirupathi,A.;Subramanian,S.;Dayalan,H…	urn:agi-expression:in-out:urn:agi-cas:59-05-2:out:urn:agi-llid:3605:eff=negative
metformin --+> PPARG	6	DirectRegulation	2015, 2011, 2012, 2019, 2004	positive	direct interaction		vascular smooth muscle cell {CellType urn:agi-celltype:vascular%20smooth%20muscle%20cell}, adipocyte {CellType urn:agi-ncimcelltype:C0206131}		10.1016/j.diabet.2015.02.00310.1016/j.diabet.2015.02.003, 10.1152/ajpgi.00161.201110.1152/ajpgi.00432.2010, 10.1159/000342802, 10.26355/eurrev_201906_1809010.26355/eurrev_201906_18090, 10.1530/EJE-11-0431	25794703, 21700905, 23108012, 31210335, 21835764, 15047621	Most studies have used metformin, an AMP-activated protein kinase activator, and thiazolidinediones , which act as peroxisome proliferator-activated receptor-gamma (PPAR?) agonists., We concluded that the AMP-activated protein kinase activators 5-aminoimidazole-4-carboxamide riboside and metformin inhibited transcriptional activities of PPAR-a and PPAR-?, whereas inhibition of AMP-activated prote…	Antidiabetic agents: Potential anti-inflammatory activity beyond glucose control., Activated AMPK inhibits PPAR-{alpha} and PPAR-{gamma} transcriptional activity in hepatoma cells., Activation of AMP-activated protein kinase inhibits albumin-induced endoplasmic reticulum stress and apoptosis through inhibition of reactive oxygen species, Metformin inhibits LPS-induced inflammatory response in VSM…	Scheen,A.J.;Esser,N.;Paquot,N., Sozio,M.S.;Lu,C.;Zeng,Y.;Liangpunsakul,S.;Crabb,D.W., Lee,E.K.;Jeong,J.U.;Chang,J.W.;Yang,W.S.;Kim,S.B.;Park,S.K.;Park,J.S.;Lee,S.K., Qu,R.N.;Qu,W., Kotnik,P.;Fischer-Posovszky,P.;Wabitsch,M.;Kotnik,P., Brunmair,B.;Staniek,K.;Gras,F.;Scharf,N.;Althaym,A.;Clara,R.;Roden,M.;Gnaiger,E.;Nohl,H.;Waldhäusl,W.;Fürnsinn,C.	urn:agi-directregulation:in-out:urn:agi-cas:657-24-9:out:urn:agi-llid:5468:eff=positive:mch=direct%20interaction
metformin ---| STAT3	10	Expression	2015, 2014, 2017, 2018, 2012, 2019	negative			hepatocyte {CellType urn:agi-ncimcelltype:C0227525}		10.1371/journal.pone.013585810.1371/journal.pone.0135858, 10.1038/cddis.2014.5910.1038/cddis.2014.59, 10.1371/journal.pone.017031810.1371/journal.pone.0170318, 10.1371/journal.pone.0141392, 10.1159/000491964, 10.1007/s00125-012-2494-4, 10.2174/1389200219666180416161846, 10.1080/15548627.2015.1017192, 10.1007/s11010-017-3108-8, 10.1186/s13075-019-1904-0	26360050, 24577086, 28114390, 26641266, 30036874, 22349108, 29663879, 25951043, 28766170, 31164166	Treatment with metformin inhibited the expression of interleukin -17, p-STAT3, and p-mTOR., In vivo, metformin downregulated Stat3 activity and Bcl-2 expression, induced apoptosis and autophagy, and inhibited tumor growth., These results suggest that STAT3 expression in type 1 endometrial cancer is stimulated by a high glucose environment and inhibited by metformin., Metformin decreases the expre…	Metformin Ameliorates Inflammatory Bowel Disease by Suppression of the STAT3 Signaling Pathway and Regulation of the between Th17/Treg Balance., Metformin promotes autophagy and apoptosis in esophageal squamous cell carcinoma by downregulating Stat3 signaling., High Glucose-Mediated STAT3 Activation in Endometrial Cancer Is Inhibited by Metformin: Therapeutic Implications for Endometrial Cancer.,…	Lee,S.Y.;Lee,S.H.;Yang,E.J.;Kim,E.K.;Kim,J.K.;Shin,D.Y.;Cho,M.L., Feng,Y.;Ke,C.;Tang,Q.;Dong,H.;Zheng,X.;Lin,W.;Ke,J.;Huang,J.;Yeung,S.C.;Zhang,H., Wallbillich,J.J.;Josyula,S.;Saini,U.;Zingarelli,R.A.;Dorayappan,K.D.;Riley,M.K.;Wanner,R.A.;Cohn,D.E.;Selvendiran,K., Incio,J.;Suboj,P.;Chin,S.M.;Vardam-Kaur,T.;Liu,H.;Hato,T.;Babykutty,S.;Chen,I.;Jain,R.K.;Fukumura,D.;Incio,J.;Incio,J.;Suboj,P.;Liu,H…	urn:agi-expression:in-out:urn:agi-cas:657-24-9:out:urn:agi-llid:6774:eff=negative
atorvastatin --+> PPARG	10	DirectRegulation	2018, 2014, 2015, 2012	positive	direct interaction	adipose tissue {Tissue urn:agi-ncimtissue:C0001527}	monocyte {CellType urn:agi-ncimcelltype:C0026473}, vascular smooth muscle cell {CellType urn:agi-celltype:vascular%20smooth%20muscle%20cell}, pneumocyte {CellType urn:agi-ncimcelltype:C0225698}, adipocyte {CellType urn:agi-ncimcelltype:C0206131}, macrophage {CellType urn:agi-ncimcelltype:C1550652}		10.12659/MSM.912544, 10.1016/j.jash.2014.09.008, 10.2119/molmed.2015.00067, 10.1177/1470320314531058, 10.12659/MSM.909285, 10.1159/000335783, 10.1194/jlr.M078725, 10.3851/IMP2744, 10.12659/MSM.908480	30580373, 25492829, 26605646, 25037529, 30044769, 22343316	High-dose atorvastatin pretreatment before PCI reduced the inflammatory response in monocytes via PPARg activation, It has also been found that pravastatin and atorvastatin act as PPAR? activators and that the activation of PPAR? results in decreased AT1R mRNA and protein expression., 90. Yamagishi S, Nakamura K, Matsui T. (2007) Po-tential utility of telmisartan, an angiotensin II type 1 recepto…	Efficacy evaluation of high-dose atorvastatin pretreatment in patients with acute coronary syndrome: A meta-analysis of randomized controlled trials, The effect of simvastatin and pravastatin on arterial blood pressure, baroreflex, vasoconstrictor, and hypertensive effects of angiotensin II in Sprague-Dawley rats, Advanced glycation end products: A molecular target for vascular complications in d…	Ma,Y.F.;Xiang,C.H.;Zhang,B.C., Drapala,A.;Aleksandrowicz,M.;Zera,T.;Sikora,M.;Skrzypecki,J.;Kozniewska,E.;Ufnal,M., Yamagishi,S.-I.;Nakamura,N.;Suematsu,M.;Matsui,T.;Suematsu,M.;Kaseda,K., Drapala,A.;Sikora,M.;Ufnal,M., Wang,L.;Yin,Y.;Hou,G.;Kang,J.;Wang,Q., Han,L.;Li,M.;Liu,Y.;Han,C.;Han,L.;Ye,P., Gottschall,H.;Schmöcker,C.;Hartmann,D.;Schmöcker,C.;Weylandt,K.H.;Rohwer,N.;Weylandt,K.H.;Rund,K.;K…	urn:agi-directregulation:in-out:urn:agi-cas:110862-48-1:out:urn:agi-llid:5468:eff=positive:mch=direct%20interaction
dexamethasone ---| IL17A	10	Expression	2009, 2014, 2019, 2013, 2015, 2018, 2007	negative		bronchoalveolar lavage fluid {Tissue urn:agi-ncimtissue:C0006279}	PBMC {CellType urn:agi-ncimcelltype:C1321301}, Th17 cell {CellType urn:agi-ncimcelltype:C2936411}, peritoneal macrophage {CellType urn:agi-ncimcelltype:C0206190}, fibroblast {CellType urn:agi-ncimcelltype:C1550637}		10.1136/bjo.2008.14248910.1136/bjo.2008.142489, 10.1016/j.clim.2008.12.00710.1016/j.clim.2008.12.007, 10.1136/thoraxjnl-2013-20342110.1136/thoraxjnl-2013-203421, 10.1111/bph.1459610.1111/bph.14596, 10.1016/j.ajpath.2013.01.00510.1016/j.ajpath.2013.01.005, 10.1016/j.jaci.2015.01.02610.1016/j.jaci.2015.01.026, 10.1186/s13075-018-1706-910.1186/s13075-018-1706-9, 10.1111/cei.1247910.1111/cei.12479, 1…	19019941, 19200788, 24347461, 30706455, 23499051, 25772594, 30236152, 25354724, 18060619, 31069604	dexamethasone inhibited the production of both IL-17 and IFN-gamma by approximately 70%., In vitro experiments showed that Cyclosporin A and dexamethasone could decrease the frequencies of Th1 and Th17 cells and inhibit IL-17 and IFN-gamma production., The inclusion of the active form of vitamin D, 1a,25-dihydroxyvitamin D3, in culture enhanced dexamethasone-induced IL-10 (p<0.05) without marked …	Inhibitory effect of rapamycin and dexamethasone on production of IL-17 and IFN-gamma in Vogt-Koyanagi-Harada patients., Inhibitory effect of Cyclosporin A and corticosteroids on the production of IFN-gamma and IL-17 by T cells in Vogt-Koyanagi-Harada syndrome., Defective IL-10 expression and in vitro steroid-induced IL-17A in paediatric severe therapy-resistant asthma., Targeting the phosphoryla…	Yang,K.;Wen,J.;Liu,X.;Kijlstra,A.;Chen,L.;Chi,W.;Zhou,H.;Huang,X.;Yang,P., Liu,X.;Yang,P.;Lin,X.;Ren,X.;Zhou,H.;Huang,X.;Chi,W.;Kijlstra,A.;Chen,L., Gupta,A.;Dimeloe,S.;Richards,D.F.;Chambers,E.S.;Black,C.;Urry,Z.;Ryanna,K.;Xystrakis,E.;Bush,A.;Saglani,S.;Hawrylowicz,C.M., Wang,C.N.;Lin,Y.C.;Chang,B.C.;Chen,C.H.;Wu,R.;Lee,C.C., Bosmann,M.;Meta,F.;Ruemmler,R.;Haggadone,M.D.;Sarma,J.V.;Zetoune,F.S.…	urn:agi-expression:in-out:urn:agi-cas:50-02-2:out:urn:agi-llid:3605:eff=negative
dexamethasone --+> FOXP3	13	Expression	2010, 2013, 2011, 2018, 2012, 2015, 2017, 2008, 2014	positive		blood {Tissue urn:agi-ncimtissue:C0851353}, plasma {Tissue urn:agi-ncimtissue:C1609077}, lung parenchyma {Tissue urn:agi-tissue:lung%20parenchyma}	myeloid cell {CellType urn:agi-ncimcelltype:C0887899}, regulatory T-cell {CellType urn:agi-ncimcelltype:C0039198}, Th1 cell {CellType urn:agi-ncimcelltype:C0242632}, immunocompetent cell {CellType urn:agi-ncimcelltype:C1515879}, T-cell {CellType urn:agi-ncimcelltype:C0039194}, CD4+ CD25+ regulatory T-cell {CellType urn:agi-ncimcelltype:C1267822}, CD4+ T-cell, T-cell, regulatory T-cell		10.1016/j.intimp.2013.07.01910.1016/j.intimp.2013.07.019, 10.1016/j.imbio.2010.06.01310.1016/j.imbio.2010.06.013, 10.1007/s10753-018-0813-8, 10.1016/j.rvsc.2012.01.018, 10.1016/j.rvsc.2012.12.005, 10.1016/j.imbio.2014.12.015, 10.1016/j.imbio.2017.10.010, 10.1371/journal.pone.0117704, 10.1016/j.jep.2014.03.041, 10.1016/j.trim.2011.08.009 <more data available...>	21265093, 23968846, 20667622, 30003405, 22349593, 23286953, 25613226, 29223294, 17911375, 25621490 <more data available...>	Cells in bone marrow could express FOXP3, dexamethasone maybe promote the expression of FOXP3., Results revealed that the mRNA of forkhead box P3 (FoxP3) was significantly decreased at 24 h with 10(-7) and 10(-8) M dexamethasone., Results show that dexamethasone markedly enhances FOXP3 expression and generates CD25(high) cells with phenotypic characteristics attributable to natural to generate re…	[The expression of CD25 and FOXP3 in mouse asthma and the effect of dexamethasone]., Immunomodulatory effects of dexamethasone on gene expression of cytokine and stress hormone receptors in peripheral blood mononuclear cells., Dexamethasone upregulates FOXP3 expression without increasing regulatory activity., The In Vitro Impact of Glycyrrhizic Acid on CD4+ T Lymphocytes through OX40 Receptor in …	Ma,X.;Liang,Z.A.;Mao,H.;Liu,Y.;Wang,M.Y., Xiang,L.;Marshall,G.D., Prado,C.;Gómez,J.;López,P.;de Paz,B.;Gutiérrez,C.;Suárez,A., Fouladi,S.;Masjedi,M.;Ghasemi,R.;G. Hakemi,M.;Eskandari,N.;Eskandari,N., Maslanka,T.;Jaroszewski,J.J., Maslanka,T.;Jaroszewski,J.J.;Markiewicz,W.;Jasiecka,A.;Ziólkowski,H.;Jedrzkiewicz,D., Wei,Y.;Liu,B.;Sun,J.;Lv,Y.;Luo,Q.;Liu,F.;Dong,J., Ugor,E.;Prenek,L.;Pap,R.;Berta,G.…	urn:agi-expression:in-out:urn:agi-cas:50-02-2:out:urn:agi-llid:28953:eff=positive
paclitaxel ---| STAT3	9	Expression	2016, 2018, 2014, 2010, 2015, 2017, 2019	negative			cancer stem cell {CellType urn:agi-ncimcelltype:C1956422}		10.1016/j.gene.2016.03.01210.1016/j.gene.2016.03.012, 10.18632/oncotarget.2461510.18632/oncotarget.24615, 10.1371/journal.pgen.1004192, 10.1016/j.addr.2014.10.031, 10.1124/mol.110.066316, 10.3892/or.2017.5503, 10.1080/15384047.2019.1579956	26976343, 29682172, 24699359, 20113523, 25450259, 20693278, 28350087	Taxol exposure induced high levels of phospho-STAT3 (Tyr 705) and TXNDC17; and increase of basal autophagy in colorectal cancer cells., Combined treatment with paclitaxel and momelotinib inhibited paclitaxel-induced JAK2/STAT3 activation and cancer stem cell-like development in mice xenografts, and consequently reduced the tumor burden significantly greater than that achieved by paclitaxel-treatm…	STAT3-dependent TXNDC17 expression mediates Taxol resistance through inducing autophagy in human colorectal cancer cells., Momelotinib decreased cancer stem cell associated tumor burden and prolonged disease-free remission period in a mouse model of human ovarian cancer., Protein Quantitative Trait Loci Identify Novel Candidates Modulating Cellular Response to Chemotherapy, MicroRNA-21 inhibitor …	Zhang,Z.;Wang,A.;Li,H.;Zhi,H.;Lu,F., Chan,E.;Luwor,R.;Burns,C.;Kannourakis,G.;Findlay,J.K.;Ahmed,N., Stark,A.L.;Gorsic,L.K.;Antao,N.N.;Wong,S.S.;Myers,J.L.;Dolan,M.E.;Hause Jr.,R.J.;Chung,S.H.;Gill,D.F.;White,K.P.;Jones,R.B.;Dolan,M.E.;Hause Jr.,R.J.;Jones,R.B.;Hause Jr.,R.J.;White,K.P.;Jones,R.B.;Im,H.K.;White,K.P.;Jones,R.B.;Dolan,M.E., Ren,Y.;Zhou,X.;Mei,M.;Yuan,X.B.;Han,L.;Wang,G.X.;Jia,Z.F.;…	urn:agi-expression:in-out:urn:agi-cas:33069-62-4:out:urn:agi-llid:6774:eff=negative
vitamin D --+> FOXP3	5	Expression	2011, 2013, 2018, 2015, 2019	positive			regulatory T-cell {CellType urn:agi-ncimcelltype:C0039198}, macrophage {CellType urn:agi-ncimcelltype:C1550652}, T-cell {CellType urn:agi-ncimcelltype:C0039194}		10.1016/j.molonc.2011.01.007, 10.1016/j.anaerobe.2013.06.002, 10.1016/j.jaut.2018.11.001, 10.1038/cmi.2015.21, 10.1080/1028415X.2018.1436237	21371954, 23791918, 30448290	Vitamin D also appears to increase regulatory T cells ( ) with increased Foxp3 expression, resulting in blockage of Th1 responses ( )., Vitamin D has also been shown to modulate T-cell antigen receptor and induce FoxP3, which is critical for prevention of mucosal inflammation ., In vitro, vitamin D exerts an anti-inflammatory and anti-proliferative effect by promoting a Th1 (TNF-a, IL-2, IFN-?) t…	Melanoma and vitamin D, High-throughput 16s rRNA gene sequencing reveals alterations of intestinal microbiota in Myalgic Encephalomyelitis/Chronic Fatigue Syndrome patients, Systemic lupus erythematosus: Diagnosis and clinical management, The role of nuclear receptors in regulation of Th17/Treg biology and its implications for diseases, Vitamin D down-regulates the expression of some Th17 cell-re…	Field,S.;Newton-Bishop,J.A., Frémont,M.;Coomans,D.;Massart,S.;De Meirleir,K., Fava,A.;Petri,M., Park,B.V.;Pan,F., Jafarzadeh,A.;Azizi,S.V.;Arabi,Z.;Ahangar-Parvin,R.;Jafarzadeh,A.;Jafarzadeh,A.;Nemati,M.;Mohammadi-Kordkhayli,M.;Larussa,T.;Khatami,F.;Nemati,M.	urn:agi-expression:in-out:urn:agi-smol:vitamin%20d:out:urn:agi-llid:28953:eff=positive
infliximab ---| IL17A	10	Expression	2015, 2016, 2018, 2019, 2014, 2011, 2013, 2017	negative		plasma {Tissue urn:agi-ncimtissue:C1609077}, mucous membrane {Tissue urn:agi-ncimtissue:C0026724}, aqueous humor {Tissue urn:agi-ncimtissue:C1281272}, lamina propria {Tissue urn:agi-ncimtissue:C1179187}, conjunctiva {Tissue urn:agi-ncimtissue:C0009758}	mucosa cell {CellType urn:agi-celltype:mucosa%20cell}, Th17 cell {CellType urn:agi-ncimcelltype:C2936411}, macrophage {CellType urn:agi-ncimcelltype:C1550652}		10.3389/fnmol.2016.00106, 10.1016/j.cyto.2017.12.03010.1016/j.cyto.2017.12.030, 10.1111/bjd.1764110.1111/bjd.17641, 10.1042/CS20130478, 10.1371/journal.pone.0097707, 10.1007/s10620-018-5319-6, 10.1189/jlb.0810456, 10.3349/ymj.2013.54.1.183, 10.2174/1381612822666161208094841	26922821, 27853420, 29291447, 30657173, 24125165, 24823369, 30311152, 21227898, 23225817	IL-17 or IL-23 positive mucosal cells were significantly decreased after infliximab treatment., Treatment with infliximab reduces peripheral inflammation in portacaval shunt rats, normalizing prostaglandin E2, IL-17, IL-6, and IL-10 levels in serum., The average plasma trough infliximab increased from 0.91 µg/mL to 1.46 µg/mL, with concomitant decreases of C-reactive protein (from 2.33 mg/dL to 0…	[IL-17 and IL23 expression as a predictor of response to infliximab treatment in Crohn's disease]., Reducing Peripheral Inflammation with Infliximab Reduces Neuroinflammation and Improves Cognition in Rats with Hepatic Encephalopathy., Inflammatory bowel disease patients experiencing a loss of response to infliximab regain long-term response after undergoing granulocyte/monocyte apheresis: A case…	Zhang,X.;Hu,J.;Suo,L.;Yang,Z.;Xu,T.;Zhang,Y., Dadsetan,S.;Balzano,T.;Forteza,J.;Cabrera-Pastor,A.;Taoro-Gonzalez,L.;Hernandez-Rabaza,V.;Gil-Perotín,S.;Cubas-Núñez,L.;García-Verdugo,J.M.;Agusti,A.;Llansola,M.;Felipo,V., Yokoyama,Y.;Kamikozuru,K.;Watanabe,K.;Nakamura,S., Vossen,A.R.J.V.;Ardon,C.B.;van der Zee,H.H.;Lubberts,E.;Prens,E.P., Caruso,R.;Marafini,I.;Sedda,S.;Del Vecchio Blanco,G.;Pallone,…	urn:agi-expression:in-out:urn:agi-cas:170277-31-3:out:urn:agi-llid:3605:eff=negative
infliximab ---| IL17A	2	MolTransport	2013, 2012	negative			CD8+ T-cell {CellType urn:agi-ncimcelltype:C0242629}		10.1111/sji.1208110.1111/sji.12081, 10.1136/gutjnl-2011-301267	23713660, 22068169	Presence of infliximab resulted in reduced expression of CD25 in CD4(+) and CD8(+) T cell populations and inhibited secretion of IFN-?, IL-13, IL-17A, TNF as well as granzyme A., However, we found that adalimumab and infliximab also inhibit IL-17 secretion, a central cytokine in Inflammatory bowel diseases.48	Infliximab inhibits activation and effector functions of peripheral blood T cells in vitro from patients with clinically active ulcerative colitis., TNFa inhibitors restrict T cell activation and cycling via Notch-1 signalling in inflammatory bowel disease	Dahlén,R.;Strid,H.;Lundgren,A.;Isaksson,S.;Raghavan,S.;Magnusson,M.K.;Simrén,M.;Sjövall,H.;Öhman,L., Werner,L.;Berndt,U.;Paclik,D.;Schirbel,A.;Sturm,A.;Danese,S.	urn:agi-moltransport:in-out:urn:agi-cas:170277-31-3:out:urn:agi-llid:3605:eff=negative
infliximab --+> PPARG	1	Expression	2015	positive			adipocyte {CellType urn:agi-ncimcelltype:C0206131}		10.1016/j.bcp.2014.12.020	25576685	In addition to control intestinal inflammation, infliximab treatment could restore the adipocyte morphology and PPAR-? expression .	Telmisartan attenuates the inflamed mesenteric adipose tissue in spontaneous colitis by mechanisms involving regulation of neurotensin/microRNA-155 pathway	Li,Y.;Zuo,L.;Zhu,W.;Gong,J.;Zhang,W.;Guo,Z.;Gu,L.;Li,N.;Li,J.	urn:agi-expression:in-out:urn:agi-cas:170277-31-3:out:urn:agi-llid:5468:eff=positive
steroid --+> FOXP3	5	Expression	2008, 2013, 2012, 2014, 2009	positive		mucous membrane {Tissue urn:agi-ncimtissue:C0026724}	blood cell {CellType urn:agi-celltype:blood%20cell}, regulatory T-cell {CellType urn:agi-ncimcelltype:C0039198}		10.1016/j.clim.2008.07.03110.1016/j.clim.2008.07.031, 10.2500/ajra.2012.26.3800, 10.12932/AP0469.32.4.2014, 10.1186/1465-9921-10-13	18793874, 23277043, 23168151, 25543040, 19250527	Foxp3 and IL-10 expression were increased significantly after intranasal steroid treatment (P<0.05)., Again, in this study, these patients received steroids, which may alter Foxp3 expression., steroid enhanced the expression of FoxP3 mRNA and IL-10 and increased Treg accumulation in nasal polyps.22, Li et al. demonstrated that Foxp3 is downregulated in Nasal polyposis and intranasal steroids atte…	Foxp3+ T regulatory cells (Tregs) are increased in nasal polyps (NP) after treatment with intranasal steroid., Experimental advances in understanding allergic airway inflammation, Peripheral blood and tissue T regulatory cells in chronic rhinosinusitis, Allergen induced treg response in the peripheral blood mononuclear cells (pbmcs) of patients with nasal polyposis, Activated mammalian target of …	Li,H.B.;Cai,K.M.;Liu,Z.;Xia,J.H.;Zhang,Y.;Xu,R.;Xu,G., Deppong,C.M.;Green,J.M., Sharma,S.;Watanabe,S.;Sivam,A.;Wang,J.;Neuwirth,S.J.;Perez,R.I.;De Tineo,M.;Baroody,F.M.;Naclerio,R.M.;Pinto,J.M.;Watanabe,S.;Sharma,S., Shen,Y.;Hu,G.-H.;Kang,H.-Y.;Hong,S.-L.;Tang,X.-Y., Xu,G.;Shi,J.;Li,H.;Xia,J.;Hua,X.;Liu,Z.;Zhou,H.;Yu,C.;Cai,K.;Li,H.	urn:agi-expression:in-out:urn:agi-smol:steroids:out:urn:agi-llid:28953:eff=positive
infliximab ---> FOXP3	6	Expression	2010, 2011, 2017, 2019, 2012	unknown		mucous membrane {Tissue urn:agi-ncimtissue:C0026724}	regulatory T-cell {CellType urn:agi-ncimcelltype:C0039198}		10.1002/ibd.2122910.1002/ibd.21229, 10.1038/nrrheum.2011.36, 10.1016/j.smim.2011.07.004, 10.3390/ijms18091973, 10.3349/ymj.2019.60.2.126, 10.1016/j.crohns.2011.11.009	20196149, 21468144, 21880506, 28906475	Surprisingly, infliximab therapy downregulated mucosal mRNA and protein expression of Foxp3 in ulcerative colitis and Crohn's disease responders (both P < 0.001) but not in nonresponders., Infliximab reverses this reduction, resulting in increased levels of FOXP3 messenger RNA following treatment., Importantly in longitudinal studies these defects and corresponding reduction in FoxP3 expression w…	Reciprocal changes of Foxp3 expression in blood and intestinal mucosa in IBD patients responding to infliximab., Induction of immune tolerance in the treatment of rheumatoid arthritis, Therapeutic potential of Tregs to treat rheumatoid arthritis, Can we predict the efficacy of anti-TNF-a agents?, Tumor necrosis factor and regulatory T cells, Results of the 2nd Scientific Workshop of the ECCO (III…	Li,Z.;Arijs,I.;De Hertogh,G.;Vermeire,S.;Noman,M.;Bullens,D.;Coorevits,L.;Sagaert,X.;Schuit,F.;Rutgeerts,P.;Ceuppens,J.L.;Van Assche,G., Albani,S.;Koffeman,E.C.;Prakken,B., Wright,G.P.;Stauss,H.J.;Ehrenstein,M.R., Lopetuso,L.R.;Gerardi,V.;Scaldaferri,F.;Rapaccini,G.L.;Gasbarrini,A.;Papa,A.;Papa,V., Jung,M.K.;Lee,J.S.;Shin,E.-C.;Kwak,J.-E.;Shin,E.-C., Rieder,F.;Karrasch,T.;Ben-Horin,S.;Schirbel,A.…	urn:agi-expression:in-out:urn:agi-cas:170277-31-3:out:urn:agi-llid:28953
steroid ---| RORC	1	Regulation	2014	negative		cerebrospinal fluid {Tissue urn:agi-ncimtissue:C0007807}	effector T-cell {CellType urn:agi-ncimcelltype:CL439077}		10.1016/j.coph.2014.05.002	24874003	In chronic inflammatory demyelinating polyneuropathy, serum concentrations of IL-17A and the frequency of circulating or cerebrospinal fluid the effector T-cell expressing the Th17-restricted factor, ROR?t, correlated with cerebrospinal fluid protein levels and disease activity, and were lowered by treatment with steroids or intravenous immunoglobulins [ ].	Fragments of truth: T-cell targets of polyclonal immunoglobulins in autoimmune diseases	Petta,F.;De Luca,C.;Triggiani,M.;Casolaro,V.	urn:agi-regulation:in-out:urn:agi-smol:steroids:out:urn:agi-llid:6097:eff=negative
calcitriol ---| RORC	6	Expression	2017, 2018, 2010, 2014, 2011	negative			Th17 cell {CellType urn:agi-ncimcelltype:C2936411}, T-cell {CellType urn:agi-ncimcelltype:C0039194}, PBMC {CellType urn:agi-ncimcelltype:C1321301}, helper T-cell {CellType urn:agi-ncimcelltype:C0018894}		10.1111/cpr.1246110.1111/cpr.12461, 10.1016/j.imlet.2010.07.00210.1016/j.imlet.2010.07.002, 10.1038/jid.2013.334, 10.3390/ijms19092736, 10.1186/1742-2094-8-56	28455490, 29687949, 20655952, 23924903, 30216977, 21605467	Consistently, ROR?t mRNA and the rate of Th17 cells was significantly reduced after 1,25(OH)2D3 treatment., Moreover, 1,25(OH)2 D3 suppressed the inflammatory infiltrates and inhibited the expression of P65, ROR?t and IL-17 in the spleen tissues of model mice., In addition, we found that 1,25D3 and all-trans retinoic acid significantly inhibited the development of human Th17 cells from both naïve…	1,25(OH)2D3 Protects Liver Fibrosis Through Decreasing the Generation of TH17 Cells., 1,25(OH)2 D3 inhibited Th17 cells differentiation via regulating the NF-?B activity and expression of IL-17., 1a,25-Dihydroxyvitamin D3 and all-trans retinoic acid synergistically inhibit the differentiation and expansion of Th17 cells., Propionibacterium acnes induces an IL-17 response in acne vulgaris that is …	Gu,L.;Xu,Q.;Cao,H., Sun,D.;Luo,F.;Xing,J.C.;Zhang,F.;Xu,J.Z.;Zhang,Z.H., Ikeda,U.;Wakita,D.;Ohkuri,T.;Chamoto,K.;Kitamura,H.;Iwakura,Y.;Nishimura,T., Agak,G.W.;Qin,M.;Nobe,J.;Kim,M.-H.;Krutzik,S.R.;Garba´n,H.J.;Kim,J.;Kim,M.-H.;Tristan,G.R.;Elashoff,D.;Kim,J., Liu,W.;Zhang,L.;Xu,H.-J.;Li,Y.;Sun,M.-Y.;Liu,W.;Zhang,L.;Xu,H.-J.;Li,Y.;Hu,C.-M.;Sun,M.-Y.;Yang,J.-Y., Sloka,S.;Silva,C.;Wang,J.;Yong,V.W.	urn:agi-expression:in-out:urn:agi-cas:32222-06-3:out:urn:agi-llid:6097:eff=negative
calcitriol ---| STAT3	4	Regulation	2015, 2011, 2013, 2018	negative			T-cell {CellType urn:agi-ncimcelltype:C0039194}		10.1158/1535-7163.MCT-14-095210.1158/1535-7163.MCT-14-0952, 10.1016/j.beem.2011.05.001, 10.2174/09298673113209990195, 10.3390/ijms19072116	25824337, 21872801, 23895685, 30037009	Moreover, the IL6-induced changes in C57 mice, including augmented myeloid-derived suppressor cell recruitment, increased levels of ROS and p-Stat3 in myeloid-derived suppressor cells, and higher suppressive function of myeloid-derived suppressor cells in T-cell proliferation, which were abrogated by calcitriol supplementation., Multiple studies showed that 1,25(OH) 2D 3 interferes with Stat3 pho…	1a,25-Dihydroxyvitamin D3 Inhibits Esophageal Squamous Cell Carcinoma Progression by Reducing IL6 Signaling., The anti-cancer and anti-inflammatory actions of 1,25(OH) 2D 3, The mechanism of calcitriol in cancer prevention and treatment, Calcitriol and its analogs establish the immunosuppressive microenvironment that drives metastasis in 4T1 mouse mammary gland cancer	Chen,P.T.;Hsieh,C.C.;Wu,C.T.;Yen,T.C.;Lin,P.Y.;Chen,W.C.;Chen,M.F., Vanoirbeek,E.;Krishnan,A.;Eelen,G.;Verlinden,L.;Bouillon,R.;Feldman,D.;Verstuyf,A., Ma,J.;Han,S.;Ma,Z.;Li,W.;Ma,Q.;Guo,J.;Hu,A.;Li,R.;Wang,F., Pawlik,A.;Anisiewicz,A.;Filip-Psurska,B.;Turlej,E.;Trynda,J.;Banach,J.;Gretkierewicz,P.;Wietrzyk,J.;Nowak,M.	urn:agi-regulation:in-out:urn:agi-cas:32222-06-3:out:urn:agi-llid:6774:eff=negative
calcitriol --+> FOSL1	8	Expression	2003, 2001, 2016, 2010, 2007, 2006	positive			keratinocyte {CellType urn:agi-ncimcelltype:C0022567}, monocyte {CellType urn:agi-ncimcelltype:C0026473}		10.1046/j.1523-1747.2003.12095.x, 10.1371/journal.pone.0154546, 10.1016/j.jdermsci.2010.09.008, 10.1016/j.jsbmb.2006.11.005, 10.1016/j.biocel.2005.12.018	12648218, 11435613, 27135828, 20970965, 17197172, 16483831	Western blotting experiments revealed that 1alpha,25-dihydroxyvitamin D3 caused a rapid and transient activation of the mitogen-activated protein kinases, extracellular signal regulated kinase 1/2 and c-Jun N-terminal kinase 1. 1alpha,25-Dihydroxyvitamin D3 also enhanced the expression of the activator protein 1 subunits, c-Fos, Fra1, and c-Jun as determined by northern and western blotting., We …	1alpha,25-dihydroxyvitamin D3 stimulates activator protein 1 DNA-binding activity by a phosphatidylinositol 3-kinase/Ras/MEK/extracellular signal regulated kinase 1/2 and c-Jun N-terminal kinase 1-dependent increase in c-Fos, Fra1, and c-Jun expression..., Regulation of gene Expression by 1alpha,25-dihydroxyvitamin D3 and Its analog EB1089 under growth-inhibitory conditions in squamous carcinoma …	Johansen,C.;Kragballe,K.;Henningsen,J.;Westergaard,M.;Kristiansen,K.;Iversen,L., Akutsu,N.;Lin,R.;Bastien,Y.;Bestawros,A.;Enepekides,D.J.;Black,M.J.;White,J.H., Zhang,L.;Lu,L.;Zhu,Q.;Li,D.;Hu,Y.;Liu,Y.;Li,S.;Ouyang,L.;Tang,Y.;Zhang,G.;Robinson,K., Dai,X.;Sayama,K.;Tohyama,M.;Shirakata,Y.;Hanakawa,Y.;Tokumaru,S.;Yang,L.;Hirakawa,S.;Hashimoto,K., Ronda,A.C.;Buitrago,C.;Colicheo,A.;de Boland,A.R.;Ro…	urn:agi-expression:in-out:urn:agi-cas:32222-06-3:out:urn:agi-llid:8061:eff=positive
pioglitazone --+> FOXP3	6	Expression	2010, 2017, 2011, 2013	positive			regulatory T-cell {CellType urn:agi-ncimcelltype:C0039198}, spleen cell {CellType urn:agi-celltype:spleen%20cell}, Th17 cell {CellType urn:agi-ncimcelltype:C2936411}		10.2500/ajra.2010.24.352210.2500/ajra.2010.24.3522, 10.1177/0194599810396133, 10.1186/s12933-017-0623-6, 10.1371/journal.pcbi.1003027, 10.1016/j.atherosclerosis.2011.07.112	21144225, 28801277, 21493225, 29084546, 23592971, 21868013	pioglitazone significantly increased the expression of Foxp3 mRNA (p < 0.05) and induced production of regulatory T lymphocyte (p < 0.01) compared with the ovalbumin group., In primary cultured splenocytes, pioglitazone treatment caused significant down-regulation of IFN-? mRNA (P<0.05) and up-regulation of Foxp3 mRNA (P<0.05) and obviously increased the percentages of CD4+IFN-?+ cells (P<0.05) a…	Pioglitazone attenuates allergic inflammation and induces production of regulatory T lymphocytes., [Pioglitazone ameliorates atherosclerosis in apoE knockout mice through transforming growth factor-ß/Smad signaling and adaptive T cell immunity]., Peroxisome proliferator-activated receptor-?agonist induces regulatory T cells in a murine model of allergic rhinitis, Pioglitazone stabilizes atheroscl…	Wang,W.;Zhu,Z.;Zhu,B.;Ma,Z., Tian,Y.L.;Wang,L.J.;Wu,Y.;Zhang,W.P.;Liang,X.;Yuan,Z.Y., Tian,Y.;Chen,T.;Wu,Y.;Wang,L.;Fan,X.;Zhang,W.;Feng,J.;Yu,H.;Yang,Y.;Zhou,J.;Yuan,Z.;Wu,Y.;Yang,L., Carbo,A.;Hontecillas,R.;Kronsteiner,B.;Viladomiu,M.;Pedragosa,M.;Lu,P.;Philipson,C.W.;Hoops,S.;Jarrah,A.;Mei,Y.;Bassaganya-Riera,J.;Carbo,A.;Hontecillas,R.;Kronsteiner,B.;Viladomiu,M.;Pedragosa,M.;Lu,P.;Philipson,C…	urn:agi-expression:in-out:urn:agi-cas:105355-27-9:out:urn:agi-llid:28953:eff=positive
pioglitazone ---| IL17A	8	Expression	2013, 2016, 2017, 2010, 2009, 2015	negative			granulocyte {CellType urn:agi-ncimcelltype:C0018183}, Th17 cell {CellType urn:agi-ncimcelltype:C2936411}, Th1 cell {CellType urn:agi-ncimcelltype:C0242632}, T-cell {CellType urn:agi-ncimcelltype:C0039194}, Th2 cell {CellType urn:agi-ncimcelltype:C0242633}		10.1002/art.3813010.1002/art.38130, 10.3390/ijms17081347, 10.1186/s12933-017-0623-6, 10.1371/journal.pcbi.1003027, 10.1016/j.cytogfr.2010.10.006, 10.1186/1465-9921-11-78, 10.1038/cmi.2015.21	23982996, 27548145, 29084546, 23592971, 21084214, 19737866, 20565710	Circulating levels of IL-17 were significantly reduced by pioglitazone treatment, as were the percentages of IL-17-positive cells, mainly polymorphonuclear cells, in the inflamed synovium., We found that pioglitazone treatment inhibited lineage-specific cytokine production in Th1, Th2, and Th17 cells in females and selectively inhibited IL-17 production in Th17 cells in males., Moreover, Pioglita…	The peroxisome proliferator-activated receptor ? agonist pioglitazone preserves bone microarchitecture in experimental arthritis by reducing the interleukin-17-dependent osteoclastogenic pathway., Sex-based selectivity of PPAR? regulation in Th1, Th2, and Th17 differentiation, Pioglitazone stabilizes atherosclerotic plaque by regulating the Th17/Treg balance in AMPK-dependent mechanisms, Systems …	Koufany,M.;Chappard,D.;Netter,P.;Bastien,C.;Weryha,G.;Jouzeau,J.Y.;Moulin,D., Park,H.-J.;Park,H.-S.;Lee,J.-U.;Choi,J.-M.;Park,H.-J.;Park,H.-S.;Lee,J.-U.;Choi,J.-M.;Bothwell,A.L.M.;Choi,J.-M., Tian,Y.;Chen,T.;Wu,Y.;Wang,L.;Fan,X.;Zhang,W.;Feng,J.;Yu,H.;Yang,Y.;Zhou,J.;Yuan,Z.;Wu,Y.;Yang,L., Carbo,A.;Hontecillas,R.;Kronsteiner,B.;Viladomiu,M.;Pedragosa,M.;Lu,P.;Philipson,C.W.;Hoops,S.;Jarrah,A.;Mei…	urn:agi-expression:in-out:urn:agi-cas:105355-27-9:out:urn:agi-llid:3605:eff=negative
methotrexate --+> PPARG	5	Expression	2017, 2014, 2016, 2012	positive			bone marrow stromal cell {CellType urn:agi-ncimcelltype:C1640380}, monocyte {CellType urn:agi-ncimcelltype:C0026473}		10.1016/j.biopha.2017.07.10110.1016/j.biopha.2017.07.101, 10.1002/jor.2256510.1002/jor.22565, 10.1016/j.ejphar.2016.03.028, 10.1016/j.bone.2012.03.027	28763751, 24346859, 26997366, 22484100	In conclusion, Berberine attenuated methotrexate-induced oxidative stress and apoptosis, possibly through up-regulating Nrf2/HO-1 pathway and PPAR?., Consistently, Methotrexate reduced osteogenic differentiation but increased adipogenesis of bone marrow stromal cells, accompanied by lower mRNA expression of osteogenic transcription factors Runx2 and Osx, but an up-regulation of adipogenesis-relat…	Berberine ameliorates methotrexate-induced liver injury by activating Nrf2/HO-1 pathway and PPAR?, and suppressing oxidative stress and apoptosis in rats., Fish oil in comparison to folinic acid for protection against adverse effects of methotrexate chemotherapy on bone., Modulation of human monocyte/macrophage activity by tocilizumab, abatacept and etanercept: An in vitro study, Attenuated Wnt/ß…	Mahmoud,A.M.;Hozayen,W.G.;Ramadan,S.M., Raghu Nadhanan,R.;Fan,C.M.;Su,Y.W.;Howe,P.R.;Xian,C.J., Obeng,J.A.;Amoruso,A.;Camaschella,G.L.E.;Sola,D.;Brunelleschi,S.;Fresu,L.G., Georgiou,K.R.;King,T.J.;Scherer,M.A.;Zhou,H.;Foster,B.K.;Xian,C.J.	urn:agi-expression:in-out:urn:agi-cas:59-05-2:out:urn:agi-llid:5468:eff=positive
paclitaxel ---| FOXP3	2	Expression	2009, 2008	negative			regulatory T-cell {CellType urn:agi-ncimcelltype:C0039198}		10.1007/s00262-008-0586-210.1007/s00262-008-0586-2, 10.1016/j.clim.2008.07.013	18802696, 18771959	The paclitaxel-induced reduction in Treg FoxP3 expression was associated with reduced inhibitory function., We hypothesize that downregulation of Foxp3 expression by paclitaxel could account for the observed defective suppressive function of Treg after paclitaxel treatment.	Paclitaxel reduces regulatory T cell numbers and inhibitory function and enhances the anti-tumor effects of the TLR9 agonist PF-3512676 in the mouse., Differential impairment of regulatory T cells rather than effector T cells by paclitaxel-based chemotherapy	Vicari,A.P.;Luu,R.;Zhang,N.;Patel,S.;Makinen,S.R.;Hanson,D.C.;Weeratna,R.D.;Krieg,A.M., Zhang,L.;Dermawan,K.;Jin,M.;Liu,R.;Zheng,H.;Xu,L.;Zhang,Y.;Cai,Y.;Chu,Y.;Xiong,S.	urn:agi-expression:in-out:urn:agi-cas:33069-62-4:out:urn:agi-llid:28953:eff=negative
atorvastatin ---| IL17A	3	Expression	2011, 2019	negative			inflammatory cell {CellType urn:agi-ncimcelltype:C0440752}, activated T-cell {CellType urn:agi-celltype:activated%20T-cell}		10.1016/j.cellimm.2011.08.015, 10.1016/j.survophthal.2019.01.013, 10.1016/j.phrs.2019.104469	21889126, 31577918	Clearly in our study, atorvastatin can decrease IFN-? and IL-17 production in Experimental autoimmune neuritis., Notably, atorvastatin has been shown to reduce interleukin -1, IL-5, IL-6, IL-17, and interferon -? production by activated T-cells in vitro., Atorvastatin decreased interleukin-17 cytokine production and, conversely, elevated the production of the anti-inflammatory cytokine interleuki…	Atorvastatin ameliorates experimental autoimmune neuritis by decreased Th1/Th17 cytokines and up-regulated T regulatory cells, Statins in ophthalmology, Regulatory T cells: Possible mediators for the anti-inflammatory action of statins	Li,X.L.;Dou,Y.C.;Liu,Y.;Shi,C.W.;Cao,L.L.;Zhang,X.Q.;Zhu,J.;Duan,R.S., Ooi,K.G.-J.;Khoo,P.;Vaclavik,V.;Watson,S.L., Shahbaz,S.K.;Sadeghi,M.;Koushki,K.;Penson,P.E.;Sahebkar,A.	urn:agi-expression:in-out:urn:agi-cas:110862-48-1:out:urn:agi-llid:3605:eff=negative
dexamethasone --+> PPARG	11	DirectRegulation	2006, 2014, 2012, 2001, 2004, 2009, 2010, 2013, 2000	positive	direct interaction	mesenchyme	mesenchymal cell {CellType urn:agi-celltype:mesenchyme%20cell}, fibroblast {CellType urn:agi-ncimcelltype:C1550637}, adipocyte {CellType urn:agi-ncimcelltype:C0206131}, hepatocyte {CellType urn:agi-ncimcelltype:C0227525}, microglia {CellType urn:agi-ncimcelltype:C0206116}		10.1089/ten.2006.12.2031, 10.1016/j.exer.2014.05.00710.1016/j.exer.2014.05.007, 10.1002/jor.2205410.1002/jor.22054, 10.1074/jbc.M100797200, 10.1210/me.2014-1022, 10.1016/j.pharmthera.2009.05.010, 10.1016/j.bmc.2010.09.068, 10.1016/j.neuropharm.2013.07.020, 10.2174/1871520614666140528155118	16889531, 24858696, 22570221, 11279134, 24933247, 15184384, 19555718, 21030263, 23916477, 10649448	However, in Adipose-derived mesenchymal cells, dexamethasone clearly inhibited osteogenic differentiation in a dose dependent fashion and greatly increased the adipogenic marker peroxisome proliferator activated receptor gamma (PPAgamma)., dexamethasone stimulated upregulation of both PPAR? and Bcl-xL at 1 days post treatment in normal human Tenon's capsule fibroblasts and at 2 days post treatmen…	Functions of vitamin D, retinoic acid, and dexamethasone in mouse adipose-derived mesenchymal cells., Dexamethasone modifies mitomycin C-triggered interleukin-8 secretion in isolated human Tenon's capsule fibroblasts., Fullerol antagonizes dexamethasone-induced oxidative stress and adipogenesis while enhancing osteogenesis in a cloned bone marrow mesenchymal stem cell., A role for C/EBPbeta in re…	Malladi,P.;Xu,Y.;Yang,G.P.;Longaker,M.T., Ho,W.T.;Chen,T.C.;Chou,S.F.;Chang,S.W., Liu,H.;Yang,X.;Zhang,Y.;Dighe,A.;Li,X.;Cui,Q., Hamm,J.K.;Park,B.H.;Farmer,S.R., Stechschulte,L.A.;Hinds Jr.,T.D.;Khuder,S.S.;Najjar,S.M.;Sanchez,E.R.;Shou,W., Tominaga,K.;Kondo,C.;Kagata,T.;Hishida,T.;Nishizuka,M.;Imagawa,M., Gondeau,C.;Pichard-Garcia,L.;Maurel,P., Choi,J.;Park,Y.;Lee,H.S.;Yang,Y.;Yoon,S., Tai,W.;Ye…	urn:agi-directregulation:in-out:urn:agi-cas:50-02-2:out:urn:agi-llid:5468:eff=positive:mch=direct%20interaction
atorvastatin --+> FOXP3	4	Expression	2011, 2008, 2015	positive			regulatory T-cell {CellType urn:agi-ncimcelltype:C0039198}, CD4+ T-cell {CellType urn:agi-ncimcelltype:C0039215}		10.1097/FJC.0b013e318211d016, 10.1016/j.atherosclerosis.2007.07.031, 10.1016/j.jneuroim.2011.12.019	21297491, 17826781, 22261543	Atorvastatin could significantly enhance the number of CD4+CD25+ Tregs and induce Foxp3 expression in vivo., Similar results were obtained when Foxp3 expression was examined by Western blotting ( E). 10 µM atorvastatin led to an increase of 66.8 ± 4.5% in Foxp3 expression., Exposure of human CD4+ T cells to atorvastatin in vitro has been shown to increase expression of Foxp3, and treatment of hyp…	Effect of oral atorvastatin on CD4+CD25+ regulatory T cells, FoxP3 expression, and prognosis in patients with ST-segment elevated myocardial infarction before primary percutaneous coronary intervention, The effect of HMG-CoA reductase inhibitors on naturally occurring CD4 +CD25 + T cells, Frequency and function of regulatory T cells after ischaemic stroke in humans, Changes of naturally occurring…	Zhang,D.;Zhang,D.;Wang,S.;Guan,Y.;Wang,L.;Xie,W.;Li,N.;Su,G.;Zhao,P., Mausner-Fainberg,K.;Luboshits,G.;Mor,A.;Maysel-Auslender,S.;Rubinstein,A.;Keren,G.;George,J., Yan,J.;Read,S.J.;Henderson,R.D.;Hull,R.;O'Sullivan,J.D.;McCombe,P.A.;Greer,J.M., Wang,Z.X.;Li,X.Y.;Feng,G.K.;Jiang,X.J.;Wang,C.Q.;Ding,Y.	urn:agi-expression:in-out:urn:agi-cas:110862-48-1:out:urn:agi-llid:28953:eff=positive
tacrolimus ---| IL17A	10	Expression	2017, 2012, 2007, 2018, 2011, 2013	negative		muscle {Tissue urn:agi-ncimtissue:C0026845}	memory T-cell {CellType urn:agi-ncimcelltype:C0682639}, activated T-cell {CellType urn:agi-celltype:activated%20T-cell}, CD4+ T-cell {CellType urn:agi-ncimcelltype:C0039215}, Th1 cell {CellType urn:agi-ncimcelltype:C0242632}, helper T-cell {CellType urn:agi-ncimcelltype:C0018894}, T-cell {CellType urn:agi-ncimcelltype:C0039194}, CD4+ naive T-cell {CellType urn:agi-ncimcelltype:C3273372}, PBMC {Ce…		10.1371/journal.pone.003146510.1371/journal.pone.0031465, 10.1016/j.cyto.2012.04.01210.1016/j.cyto.2012.04.012, 10.1016/j.imlet.2006.11.001, 10.1177/205873841877872410.1177/2058738418778724, 10.1097/TP.0b013e3182247b5f, 10.1007/s40259-013-0035-4, 10.1074/jbc.M112.415067, 10.1016/j.trim.2013.04.008, 10.1016/j.intimp.2011.08.015	29762990, 22359594, 22579702, 17161467, 29873267, 21818055, 23620106, 22989874, 23651756, 21911083	tacrolimus can down-regulate mRNA levels of IL-17 and IL-23 in the experimental autoimmune myositis mice., Cyclosporine A or Tacrolimus significantly inhibited IFN-?, IL-4, and IL-17 production from memory T cells., Addition of tacrolimus also reduced production of IL-17 in human activated T cells stimulated with IL-23., Moreover PI3K/Akt inhibitor, NF-kappaB inhibitor, and FK506 significantly in…	[Tacrolimus down-regulates the mRNA levels of IL-17 and IL-23 in the muscle tissues of mice with experimental autoimmune myositis]., Calcineurin inhibitors suppress cytokine production from memory T cells and differentiation of naïve T cells into cytokine-producing mature T cells., Tacrolimus potently inhibits human osteoclastogenesis induced by IL-17 from human monocytes alone and suppresses hum…	Tian,X.;He,F.;Jia,J.;Zhang,H., Tsuda,K.;Yamanaka,K.;Kitagawa,H.;Akeda,T.;Naka,M.;Niwa,K.;Nakanishi,T.;Kakeda,M.;Gabazza,E.C.;Mizutani,H., Yago,T.;Nanke,Y.;Kawamoto,M.;Yamanaka,H.;Kotake,S., Cho,M.L.;Ju,J.H.;Kim,K.W.;Moon,Y.M.;Lee,S.Y.;Min,S.Y.;Cho,Y.G.;Kim,H.S.;Park,K.S.;Yoon,C.H.;Lee,S.H.;Park,S.H.;Kim,H.Y., Park,J.S.;Kim,S.M.;Hwang,S.H.;Choi,S.Y.;Kwon,J.Y.;Kwok,S.K.;Cho,M.L.;Park,S.H., Abadja,F…	urn:agi-expression:in-out:urn:agi-cas:104987-11-3:out:urn:agi-llid:3605:eff=negative
tacrolimus ---| IL17A	4	MolTransport	2010, 2016, 2005, 2015	negative		blood {Tissue urn:agi-ncimtissue:C0851353}	CD4+ T-cell {CellType urn:agi-ncimcelltype:C0039215}, PBMC {CellType urn:agi-ncimcelltype:C1321301}		10.2152/jmi.63.187, 10.1097/TP.0000000000000717	20159692, 27644556, 15642134	Compared with the control group, high-concentration FK506 (20 ng/ml) significantly inhibited the secretions of IL-2, IL-6, IL-12, IL-17, IFN-gamma, TNF-alpha, GM-CSF and G-CSF., Treatment with FK506 and docosahexaenoic acid/eicosapentaenoic acid decreased IL-13 and IL-17A secretion while FK506 alone did not affect the levels of any of the cytokines tested., The calcineurin inhibitors cyclosporin …	[Effect of FK506 on cytokine secretion in whole blood]., Treatment with DHA/EPA ameliorates atopic dermatitis-like skin disease by blocking LTB4 production, Increased interleukin-17 production via a phosphoinositide 3-kinase/Akt and nuclear factor kappaB-dependent pathway in patients with rheumatoid arthritis., Differential Effects of Calcineurin and Mammalian Target of Rapamycin Inhibitors on Al…	Yi,H.;Min,L.;Liu,Z.G.;Luo,Y.W.;Wang,M.;Zhang,J.;Sun,E.W., Yoshida,S.;Yasutomo,K.;Watanabe,T., Kim,K.W.;Cho,M.L.;Park,M.K.;Yoon,C.H.;Park,S.H.;Lee,S.H.;Kim,H.Y., Gallon,L.;Traitanon,O.;Yu,Y.;Leventhal,J.R.;Miller,J.;L,X.;Mathew,J.M.;Yu,Y.;Leventhal,J.R.;Miller,J.;Shi,B.;Mathew,J.M.;Mathew,J.M.;Mas,V.	urn:agi-moltransport:in-out:urn:agi-cas:104987-11-3:out:urn:agi-llid:3605:eff=negative
vitamin A --+> FOXP3	6	Expression	2015, 2016, 2017, 2013, 2014	positive			PBMC {CellType urn:agi-ncimcelltype:C1321301}, T-cell {CellType urn:agi-ncimcelltype:C0039194}, CD4+ T-cell {CellType urn:agi-ncimcelltype:C0039215}, naive T-cell {CellType urn:agi-ncimcelltype:CL439076}		10.1007/s12031-015-0549-y10.1007/s12031-015-0549-y, 10.1111/sji.1245010.1111/sji.12450, 10.1016/j.jnutbio.2017.08.00510.1016/j.jnutbio.2017.08.005, 10.1016/j.jconrel.2013.02.027, 10.1007/s12031-016-0781-0, 10.1016/j.coi.2014.10.001	25985851, 27178149, 28917953, 23500056, 27356515	The results of this study showed that vitamin A upregulated transforming growth factor-ß and FoxP3 gene expression., Studies have shown that vitamin A reduces disease progression by promoting FOXP3? T cells and curbing Th17 cells., Sixteen hours after vitamin A administration, DCs isolated from afferent lymphatics were able to induce homing receptors and Foxp3 expression in CD4+ lymphocytes., How…	The Effect of Vitamin A Supplementation on FoxP3 and TGF-ß Gene Expression in Avonex-Treated Multiple Sclerosis Patients., Correlation of Serum Vitamin A Levels with Disease Activity Indices and Colonic IL-23R and FOXP3 mRNA Expression in Ulcerative Colitis Patients., Migratory capacity and function of dendritic cells from mesenteric afferent lymph nodes after feeding a single dose of vitamin A.,…	Saboor-Yaraghi,A.A.;Harirchian,M.H.;Mohammadzadeh Honarvar,N.;Bitarafan,S.;Abdolahi,M.;Siassi,F.;Salehi,E.;Sahraian,M.A.;Eshraghian,M.R.;Roostaei,T.;Koohdani,F., Verma,P.;Subodh,S.;Tiwari,V.;Rampal,R.;Tuteja,A.;Toteja,G.S.;Gupta,S.D.;Ahuja,V., Novotny Nuñez,I.;Barrios,B.E.;Macció-Maretto,L.;Correa,S.G., Keijzer,C.;Spiering,R.;Silva,A.L.;van Eden,W.;Jiskoot,W.;Vervelde,L.;Broere,F., Reza Dorosty-M…	urn:agi-expression:in-out:urn:agi-cas:68-26-8:out:urn:agi-llid:28953:eff=positive
paclitaxel --+> PPARG	2	Expression	2008, 2011	positive					10.1016/j.lungcan.2011.01.019	18516296, 21354647	We also found that cisplatin or paclitaxel up-regulated the expression of PPAR-gamma protein, accounting for the observed sequence-specific synergy., This sequence specific synergy was demonstrated to be due to induction of PPAR-? expression by cisplatin and paclitaxel .	Chemotherapeutic drugs induce PPAR-gamma expression and show sequence-specific synergy with PPAR-gamma ligands in inhibition of non-small cell lung cancer., Molecular cross-regulation between PPAR-? and other signaling pathways: Implications for lung cancer therapy	Reddy,R.C.;Srirangam,A.;Reddy,K.;Chen,J.;Gangireddy,S.;Kalemkerian,G.P.;Standiford,T.J.;Keshamouni,V.G., Reka,A.K.;Goswami,M.T.;Krishnapuram,R.;Standiford,T.J.;Keshamouni,V.G.	urn:agi-expression:in-out:urn:agi-cas:33069-62-4:out:urn:agi-llid:5468:eff=positive
paclitaxel ---| FOSL1	1	Expression	2014	negative			vascular smooth muscle cell {CellType urn:agi-celltype:vascular%20smooth%20muscle%20cell}		10.1016/j.bbrc.2014.08.007	25111813	The up-regulation of osteogenic marker (Runx2, osterix, and Fra-1) expression induced by Pi in vascular smooth muscle cells was prevented by paclitaxel treatment ( A and B), showing that the suppression of calcification associated with microtubule stabilization is accompanied by inhibition of osteogenic signaling.	Microtubule stabilization attenuates vascular calcification through the inhibition of osteogenic signaling and matrix vesicle release	Lee,K.;Kim,H.;Jeong,D.	urn:agi-expression:in-out:urn:agi-cas:33069-62-4:out:urn:agi-llid:8061:eff=negative
corticosteroid --+> FOXP3	10	Expression	2017, 2010, 2007, 2011, 2012, 2015, 2008	positive		blood {Tissue urn:agi-ncimtissue:C0851353}, bronchoalveolar lavage fluid {Tissue urn:agi-ncimtissue:C0006279}, nose mucosa {Tissue urn:agi-ncimtissue:C1305746}	regulatory T-cell {CellType urn:agi-ncimcelltype:C0039198}, eosinophil {CellType urn:agi-ncimcelltype:C0014467}, CD4+ CD25+ regulatory T-cell {CellType urn:agi-ncimcelltype:C1267822}, T-cell {CellType urn:agi-ncimcelltype:C0039194}		10.18176/jiaci.0086, 10.1378/chest.09-3079, 10.1016/j.jaci.2007.05.036, 10.1378/chest.10-1440, 10.1007/s10067-010-1510-7, 10.1159/000311450, 10.1038/cmi.2012.20, 10.3324/haematol.2015.128934, 10.1016/j.jaci.2007.02.023, 10.1016/j.jaci.2008.03.013	28211345, 20453071, 17631953, 21051414, 20563617, 20606488, 22728763, 26471483, 17412402, 18423565	inhaled corticosteroid treatment also upregulates Foxp3 expression., Corticosteroids are known to induce FoxP3 expression., Regarding treatment of the diseases, none of the subjects were treated with oral corticosteroids, which upregulate Foxp3 expression., As mentioned by the authors, corticosteroids are known to induce FoxP3 expression and to increase CD4 1 CD25 bright cells., In addition, cort…	Regulatory T and B cells in asthmatic women: Variations from pregnancy to postpartum, Increased airway T regulatory cells in asthmatic subjects, Circulating Foxp3 +CD4 + cell numbers in atopic patients and healthy control subjects, Role of T regulatory cells in the pathogenesis of asthma, The imbalance between regulatory and IL-17-secreting CD4+ T cells in lupus patients, Immunomodulatory effects…	Martins,C.;Lima,J.;Nunes,G.;Borrego,L.M.;Lima,J.;Borrego,L.M., Smyth,L.J.C.;Eustace,A.;Kolsum,U.;Blaikely,J.;Singh,D., Orihara,K.;Narita,M.;Tobe,T.;Akasawa,A.;Ohya,Y.;Matsumoto,K.;Saito,H., Yang,Y.;Zhang,H.-L.;Wu,J.;Zhang,H.-L., Ma,J.;Yu,J.;Tao,X.;Cai,L.;Wang,J.;Zheng,S.G., Xiang,L.;Marshall Jr.,G.D., Cetkovic-Cvrlje,M.;Olson,M.;Ghate,K.;Cetkovic-Cvrlje,M.;Ghate,K., Scottà,C.;Fanelli,G.;Hoong,S.J…	urn:agi-expression:in-out:urn:agi-smol:corticosteroids:out:urn:agi-llid:28953:eff=positive
vitamin A ---| IL17A	6	Expression	2013, 2014, 2018, 2016, 2019	negative			T-cell {CellType urn:agi-ncimcelltype:C0039194}, Th17 cell {CellType urn:agi-ncimcelltype:C2936411}, PBMC {CellType urn:agi-ncimcelltype:C1321301}		10.1007/s12031-013-0058-910.1007/s12031-013-0058-9, 10.1111/sji.1219010.1111/sji.12190, 10.1159/000364860, 10.1016/j.clnu.2018.10.026, 10.1007/s12031-016-0781-0, 10.1073/pnas.1812069116	23868508, 24845870, 25228295, 30473441, 27356515, 31097581	The results of this study show that vitamin A downregulates IL-17 and ROR?t gene expression., In atherosclerotic patients, vitamin A supplementation resulted in significant decrease in IL-17 gene expression by 0.63-fold in fresh cell, 0.82-fold in phytohemagglutinin-activated cells and 0.65-fold in ox-LDL-activated cells (P < 0.05 for all)., The use of vitamins A and D that inhibit the induction …	The effect of vitamin A supplementation on retinoic acid-related orphan receptor ?t (ROR?t) and interleukin-17 (IL-17) gene expression in Avonex-treated multiple sclerotic patients., Vitamin A supplementation reduces IL-17 and RORc gene expression in atherosclerotic patients., Acne pathogenesis: History of concepts, A systematic review and meta-analysis of randomized controlled trials to evaluati…	Mohammadzadeh Honarvar,N.;Harirchian,M.H.;Koohdani,F.;Siassi,F.;Abdolahi,M.;Bitarafan,S.;Salehi,E.;Sahraian,M.A.;Eshraghian,M.R.;Saboor-Yarghi,A.A., Mottaghi,A.;Ebrahimof,S.;Angoorani,P.;Saboor-Yaraghi,A.A., Tilles,G., Harirchian,M.H.;Mohammadpour,Z.;Fatehi,F.;Firoozeh,N.;Bitarafan,S., Reza Dorosty-Motlagh,A.;Mohammadzadeh Honarvar,N.;Abdolahi,M.;Sedighiyan,M., Gattu,S.;Bang,Y.-J.;Pendse,M.;Dende…	urn:agi-expression:in-out:urn:agi-cas:68-26-8:out:urn:agi-llid:3605:eff=negative
vitamin A --+> PPARG	3	Expression	2007, 2016	positive			adipocyte {CellType urn:agi-ncimcelltype:C0206131}, proadipocyte {CellType urn:agi-celltype:proadipocyte}		10.1016/j.mce.2007.03.002, 10.1016/j.yexcr.2016.01.012	17467165, 26812497, 17785601	The mRNAs for both peroxisome proliferator-activated receptora and peroxisome proliferator-activated receptor? were decreased in vitamin A deficient liver ( )., It has been demonstrated that vitamin A induced the accumulation of lipid droplets and the expression of GFAP and PPAR-? in activated Hepatic stellate cells and adipocytes ., Several authors have theorized that vitamin A and its metabolit…	Altered lipid catabolism in the vitamin A deficient liver, Vitamin A and insulin are required for the maintenance of hepatic stellate cell quiescence, Effects of vitamin A supplementation in young lambs on performance, serum lipid, and longissimus muscle lipid composition.	Kang,H.W.;Bhimidi,G.R.;Odom,D.P.;Brun,P.J.;Fernandez,M.L.;McGrane,M.M., Yoneda,A.;Sakai-Sawada,K.;Niitsu,Y.;Tamura,Y., Arnett,A.M.;Dikeman,M.E.;Spaeth,C.W.;Johnson,B.J.;Hildabrand,B.	urn:agi-expression:in-out:urn:agi-cas:68-26-8:out:urn:agi-llid:5468:eff=positive
vitamin D ---| RORC	1	Regulation	2013	negative			Th17 cell {CellType urn:agi-ncimcelltype:C2936411}		10.1016/j.expneurol.2013.08.002	23954214	Rorc, which encodes RORgt, a transcription factor promoting T cell differentiation into Th17 cells was decreased with vitamin D supplementation regimen.	Efficacy of vitamin D in treating multiple sclerosis-like neuroinflammation depends on developmental stage	Adzemovic,M.Z.;Zeitelhofer,M.;Hochmeister,S.;Gustafsson,S.A.;Jagodic,M.	urn:agi-regulation:in-out:urn:agi-smol:vitamin%20d:out:urn:agi-llid:6097:eff=negative
tacrolimus ---> FOXP3	7	Expression	2015, 2017, 2009, 2011, 2008, 2012	unknown			mononuclear cell {CellType urn:agi-ncimcelltype:C0806987}, CD4+ T-cell {CellType urn:agi-ncimcelltype:C0039215}, regulatory T-cell {CellType urn:agi-ncimcelltype:C0039198}, Th1 cell {CellType urn:agi-ncimcelltype:C0242632}, PBMC {CellType urn:agi-ncimcelltype:C1321301}		10.1016/j.intimp.2015.06.01410.1016/j.intimp.2015.06.014, 10.1186/s13578-017-0182-210.1186/s13578-017-0182-2, 10.1097/TP.0b013e3182247b5f, 10.1016/j.mehy.2010.09.011, 10.2500/ajra.2012.26.3743	26093273, 29090089, 19557878, 21818055, 20937549, 18032693, 22487280	Tacrolimus inhibited the expression of IRF4, nuclear factor of activated T cells, Foxp3 and ROR?t in splenic mononuclear cells in vitro., Moreover, we identified synergistic effects of sirtinol and FK506 on prolonging allograft survival, and sirtinol synergizes with FK506 to promote Foxp3 expression., When studied in vitro, we found that high concentration of tacrolimus significantly decreased th…	Roles of the tacrolimus-dependent transcription factor IRF4 in acute rejection after liver transplantation., Sirtinol regulates the balance of Th17/Treg to prevent allograft rejection., Low-dose of tacrolimus favors the induction of functional CD4(+)CD25(+)FoxP3(+) regulatory T cells in solid-organ transplantation., Impact of mycophenolic acid and tacrolimus on Th17-related immune response, Bidir…	Tang,T.;Lu,Q.;Yang,X.;Liu,X.;Liao,R.;Zhang,Y.;Yang,Z., Ye,Q.;Zhang,M.;Wang,Y.;Fu,S.;Han,S.;Wang,L.;Wang,Q., Wang,Z.;Shi,B.;Jin,H.;Xiao,L.;Chen,Y.;Qian,Y., Abadja,F.;Atemkeng,S.;Alamartine,E.;Berthoux,F.;Mariat,C.;Abadja,F.;Atemkeng,S.;Alamartine,E.;Berthoux,F.;Mariat,C.;Alamartine,E.;Berthoux,F.;Mariat,C., Shen,Z.;Song,Q.;Chen,L.;Zhong,B.;Tang,S.;Hao,F., Sumpter,T.L.;Payne,K.K.;Wilkes,D.S., Shin,…	urn:agi-expression:in-out:urn:agi-cas:104987-11-3:out:urn:agi-llid:28953
trichostatin A ---| STAT3	8	Expression	2012, 2011, 2019, 2008, 2018, 2014	negative			dendritic cell {CellType urn:agi-ncimcelltype:C0011306}		10.1002/mc.2077710.1002/mc.20777, 10.1128/JVI.02659-1010.1128/JVI.02659-10, 10.3892/ol.2019.1038410.3892/ol.2019.10384, 10.3892/or.2018.6241, 10.1016/j.molimm.2014.03.006, 10.2337/db10-1684, 10.1016/j.jid.2019.03.1130	21520296, 21411522, 31289542, 18628975, 29393444, 24747959, 22124464	Moreover, upregulation of SOCS1 and SOCS3 expression was achieved using trichostatin A, which also significantly downregulated JAK2/STAT3 signaling in colorectal cancer cells., The levels and kinetics of specific cellular transcripts, such as Stat3, Frmd6, Mad1, Sepp1, c-fos, c-jun, and egr1, which were activated by NaB and trichostatin A, were similar in HH514-16 cells treated with Valproic acid…	Trichostatin A, a histone deacetylase inhibitor, suppresses JAK2/STAT3 signaling via inducing the promoter-associated histone acetylation of SOCS1 and SOCS3 in human colorectal cancer cells., Valproic acid antagonizes the capacity of other histone deacetylase inhibitors to activate the Epstein-barr virus lytic cycle., Trichostatin A inhibits proliferation of PC3 prostate cancer cells by disruptin…	Xiong,H.;Du,W.;Zhang,Y.J.;Hong,J.;Su,W.Y.;Tang,J.T.;Wang,Y.C.;Lu,R.;Fang,J.Y., Daigle,D.;Gradoville,L.;Tuck,D.;Schulz,V.;Wang'ondu,R.;Ye,J.;Gorres,K.;Miller,G., Zhang,H.;Zhao,X.;Liu,H.;Jin,H.;Ji,Y., Shakèd,M.;Weissmüller,K.;Svoboda,H.;Hortschansky,P.;Nishino,N.;Wölfl,S.;Tucker,K.L., Zhang,X.;Hong,W.;Liu,L.;Wang,S.;Zhou,M.;Chen,B.;Bai,Y.;Lu,H.;Zhou,M., Zhong,L.;Yang,Q.;Xie,W.;Zhou,J., Kimura,K.;Ya…	urn:agi-expression:in-out:urn:agi-cas:58880-19-6:out:urn:agi-llid:6774:eff=negative
corticosteroid --+> PPARG	1	DirectRegulation	2009	positive	direct interaction		hepatocyte {CellType urn:agi-ncimcelltype:C0227525}		10.1016/j.pharmthera.2009.05.010	19555718	Corticosteroids (triamsinolone, dexamethasone, prednisolone and methyl prednisolone) were found to be promoters of Hepatitis C virus replication, irrespective of their immunomodulatory effect, as well as some PPAR? agonists (notably troglitazone, but not clofibrate).	Cellular models for the screening and development of anti-hepatitis C virus agents	Gondeau,C.;Pichard-Garcia,L.;Maurel,P.	urn:agi-directregulation:in-out:urn:agi-smol:corticosteroids:out:urn:agi-llid:5468:eff=positive:mch=direct%20interaction
infliximab ---| psoriasis	10	Regulation	2005, 2004, 2007, 2003, 2008, 2002, 2018	negative					10.1016/j.jaad.2005.05.033, 10.1016/j.det.2004.03.011, 10.1016/j.jaad.2004.12.032, 10.1016/j.jaad.2007.03.035, 10.1016/S1085-5629(03)00042-7, 10.1016/j.clindermatol.2007.11.001, 10.1016/S0167-5273(02)00470-9, 10.1067/S0190-9622(03)01149-6, 10.1016/j.jaad.2018.11.058, 10.1067/mjd.2002.128382	16198781, 15450339, 15793519, 17482715, 14649586, 18755370, 12419548, 12894099, 30772097, 12399781	Infliximab is very effective for severe psoriasis., Infliximab infusion dramatically improved the patient's psoriasis ., Two other TNF antagonists, infliximab and adalimumab, are in clinical trials for psoriasis., Infliximab is effective in the treatment of psoriasis, as has been reported in several randomized controlled trials., Despite these safety concerns, infliximab has obvious advantages as…	Infliximab for the treatment of psoriasis: Clinical experience at the State University of New York at Buffalo, Psoriasis and its treatment with infliximab-mediated tumor necrosis factor a blockade, Biologic treatments for psoriasis, Infliximab in the treatment of psoriasis in patients previously treated with etanercept, Systemic therapies for psoriasis: understanding current and newly emerging th…	Kalb,R.E.;Gurske,J., Winterfield,L.;Menter,A., Kipnis,C.D.;Myers,W.A.;Opeola,M.;Gottlieb,A.B., Haitz,K.A.;Kalb,R.E., Sobell,J.M.;Hallas,S.J., Papp,K.A., Anker,S.D.;Coats,A.J.S., Callen,J.P., Elmets,C.A.;Leonardi,C.L.;Davis,D.M.R.;Gelfand,J.M.;Lichten,J.;Mehta,N.N.;Armstrong,A.W.;Connor,C.;Cordoro,K.M.;Elewski,B.E.;Gordon,K.B.;Gottlieb,A.B.;Kaplan,D.H.;Kavanaugh,A.;Kivelevitch,D.;Kiselica,M.;Korma…	urn:agi-regulation:in-out:urn:agi-cas:170277-31-3:out:urn:agi-meshdis:psoriasis:eff=negative
metformin ---| IL17A	7	Expression	2015, 2019, 2018, 2014, 2016	negative		lung parenchyma {Tissue urn:agi-tissue:lung%20parenchyma}	Th17 cell {CellType urn:agi-ncimcelltype:C2936411}, inflammatory cell {CellType urn:agi-ncimcelltype:C0440752}		10.1371/journal.pone.013585810.1371/journal.pone.0135858, 10.1186/s13075-019-1904-010.1186/s13075-019-1904-0, 10.1002/ijc.2930510.1002/ijc.29305, 10.1371/journal.pone.0095884, 10.1016/j.yjmcc.2016.07.006, 10.1007/s10911-019-09429-z	26360050, 31164166, 25370454, 30178862, 24789104, 27423273	Treatment with metformin inhibited the expression of interleukin -17, p-STAT3, and p-mTOR., Moreover, metformin reduced the interleukin -6, tumor necrosis factor-a, IL-17 mRNA, and protein levels in the salivary glands., These observations were further supported by the fact that metformin treatment inhibited CD3/CD28-induced IFN-? and IL-17A expression along with the transcription factors that dr…	Metformin Ameliorates Inflammatory Bowel Disease by Suppression of the STAT3 Signaling Pathway and Regulation of the between Th17/Treg Balance., Metformin improves salivary gland inflammation and hypofunction in murine Sjögren's syndrome., Metformin decreases IL-22 secretion to suppress tumor growth in an orthotopic mouse model of hepatocellular carcinoma., Metformin relieves acute respiratory di…	Lee,S.Y.;Lee,S.H.;Yang,E.J.;Kim,E.K.;Kim,J.K.;Shin,D.Y.;Cho,M.L., Kim,J.W.;Kim,S.M.;Park,J.S.;Hwang,S.H.;Choi,J.;Jung,K.A.;Ryu,J.G.;Lee,S.Y.;Kwok,S.K.;Cho,M.L.;Park,S.H., Zhao,D.;Long,X.D.;Lu,T.F.;Wang,T.;Zhang,W.W.;Liu,Y.X.;Cui,X.L.;Dai,H.J.;Xue,F.;Xia,Q., Yu,L.-L.;Zhu,M.;Huang,Y.;Zhao,Y.-M.;Wen,J.-J.;Yang,X.-J.;Wu,P., Zhao,Z.;Xiang,T.;He,L.;Long,H.;Zhu,B.;Zhao,Z.;Cheng,X.;Wang,Y.;Han,R.;Li,L.;H…	urn:agi-expression:in-out:urn:agi-cas:657-24-9:out:urn:agi-llid:3605:eff=negative
tacrolimus ---| RORC	1	Expression	2015	negative			mononuclear cell {CellType urn:agi-ncimcelltype:C0806987}		10.1016/j.intimp.2015.06.01410.1016/j.intimp.2015.06.014	26093273	Tacrolimus inhibited the expression of IRF4, nuclear factor of activated T cells, Foxp3 and ROR?t in splenic mononuclear cells in vitro.	Roles of the tacrolimus-dependent transcription factor IRF4 in acute rejection after liver transplantation.	Tang,T.;Lu,Q.;Yang,X.;Liu,X.;Liao,R.;Zhang,Y.;Yang,Z.	urn:agi-expression:in-out:urn:agi-cas:104987-11-3:out:urn:agi-llid:6097:eff=negative
corticosteroid ---| psoriasis	10	Regulation	2006, 2003, 2008, 2007, 2000, 1999, 1998, 2005, 1997	negative		urine {Tissue urn:agi-ncimtissue:C1610733}			10.1016/j.clindermatol.2006.07.006, 10.1016/S0163-7258(03)00041-X, 10.1016/j.jaad.2008.03.018, 10.1016/j.det.2007.06.007, 10.1067/mjd.2000.101596, 10.1067/mjd.2000.105167, 10.1016/S0002-9343(99)00284-3, 10.1016/S0190-9622(98)70323-8, 10.1016/j.jaad.2005.04.030, 10.1016/S0190-9622(97)70029-X	16966023, 12888109, 18410980, 17903617, 10727307, 10863225, 10625029, 9738781, 15968264, 9146556	In general, systemic corticosteroids are avoided to prevent poststeroid psoriasis flare., Corticosteroids have played a prominent role in the treatment of psoriasis for the past 50 years., Systemic corticosteroids are infrequently used for treatment of psoriasis., Topical corticosteroids are the mainstay in the treatment of psoriasis., In the United States, topical corticosteroids are generally u…	Psoriasis and psoriatic arthritis: clinical features and disease mechanisms, Current concepts in psoriasis and its treatment, Safety of dermatologic drugs used in pregnant patients with psoriasis and other inflammatory skin diseases, Disorders of Cell Kinetics and Differentiation, Sex-specific differences in the treatment of severe psoriasis, Topical therapy for psoriasis with the use of augmente…	Myers,W.A.;Gottlieb,A.B.;Mease,P., Mendonça,C.O.;Burden,A.D., Lam,J.;Polifka,J.E.;Dohil,M.A., Tüzün,Y.;Dolar,N.;Keskin,S.;Wolf,R., Hotard,R.S.;Feldman,S.R.;Fleischer,A.B., Singh,S.;Reddy,D.C.S.;Pandey,S.S., Linden,K.G.;Weinstein,G.D., Lebwohl,M.;Yoles,A.;Lombardi,K.;Lou,W., Del Rosso,J.;Friedlander,S.F., Primka,E.J.;Camisa,C.	urn:agi-regulation:in-out:urn:agi-smol:corticosteroids:out:urn:agi-meshdis:psoriasis:eff=negative
tacrolimus ---| psoriasis	10	Regulation	2002, 1996, 2004, 1993, 2005, 2003, 2017, 2015	negative		epidermis {Tissue urn:agi-ncimtissue:C0014520}			10.1046/j.1523-1747.2002.01709.x, 10.1016/j.jaad.2004.07.011, 10.1001/archderm.141.1.43, 10.4103/2229-5178.20962210.4103/2229-5178.209622, 10.1111/dth.1217610.1111/dth.12176, 10.1067/mjd.2003.169	12072063, 11982754, 8884530, 15523350, 7511000, 15655140, 14693492, 28761838, 25285355, 12664020	Systemic but not topical tacrolimus is effective against psoriasis., Systemic cyclosporin A and tacrolimus are effective treatments for psoriasis., FK506, a new immunosuppressive agent, is effective in treating patients with psoriasis., Conclusion Tacrolimus ointment is an effective treatment for psoriasis of the face or intertriginous areas., Recent evidence indicates that cyclosporin A and FK50…	Liposomal tacrolimus lotion as a novel topical agent for treatment of immune-mediated skin disorders: experimental studies in a murine model., Localization of calcineurin/NFAT in human skin and psoriasis and inhibition of calcineurin/NFAT activation in human keratinocytes by cyclosporin A., FK506 and cyclosporin A inhibit growth factor-stimulated human keratinocyte proliferation by blocking cells…	Erdogan,M.;Wright,J.R.;McAlister,V.C., Al-Daraji,W.I.;Grant,K.R.;Ryan,K.;Saxton,A.;Reynolds,N.J., Karashima,T.;Hachisuka,H.;Sasai,Y., Lebwohl,M.;Freeman,A.K.;Chapman,M.S.;Feldman,S.R.;Hartle,J.E.;Henning,A., Takahashi,H.;Iizuka,H., Carroll,C.L.;Clarke,J.;Camacho,F.;Balkrishnan,R.;Feldman,S.R., Yamamoto,T.;Nishioka,K., Torsekar,R.;Gautam,M.M., Wei,K.C.;Lai,P.C., Freeman,A.K.;Linowski,G.J.;Brady,C.…	urn:agi-regulation:in-out:urn:agi-cas:104987-11-3:out:urn:agi-meshdis:psoriasis:eff=negative
calcitriol ---| psoriasis	10	Regulation	1991, 2010, 2017, 2015, 2007, 2001, 2000, 1998	negative		epidermis {Tissue urn:agi-ncimtissue:C0014520}	keratinocyte {CellType urn:agi-ncimcelltype:C0022567}, neutrophil {CellType urn:agi-ncimcelltype:C0027950}		10.1016/j.jaad.2009.06.048, 10.1007/s00403-017-1751-2, 10.1016/j.det.2014.09.006, 10.1016/j.jsbmb.2006.12.033, 10.1016/j.ecl.2010.02.016, 10.1016/S0022-5347(01)63236-1	1907555, 19900732, 28674914, 25412784, 17239583, 11564167, 10634615, 20511059, 9598513, 11407980	Recently, it was reported that topical administration of 1,25-dihydroxyvitamin D3 was effective for psoriasis., Calcitriol seems to be an effective treatment for childhood psoriasis with mild side effects., The authors conclude that oral calcitriol is safe and effective for the treatment of psoriasis., Calcitriol is now a widely accepted vitamin D treatment in psoriasis., Both calcitriol and narr…	Suppression of proliferation of human epidermal keratinocytes by 1,25-dihydroxyvitamin D3. Analysis of its effect on psoriatic lesion and of its mechanism using human keratinocytes in culture., Efficacy and safety of treatments for childhood psoriasis: A systematic literature review, The relevance of serum vitamin D in psoriasis: a review, An Update on Topical Therapies for Mild-Moderate Psoriasi…	Kitano,Y.;Ikeda,N.;Okano,M., de Jager,M.E.A.;de Jong,E.M.G.J.;van de Kerkhof,P.C.M.;Seyger,M.M.B., Hambly,R.;Kirby,B.;Kirby,B., van de Kerkhof,P.C.M., Lehmann,B.;Knuschke,P.;Meurer,M., Miller,J.;Djabali,K.;Chen,T.;Liu,Y.;Ioffreda,M.;Lyle,S.;Christiano,A.M.;Holick,M.;Cotsarelis,G., Suzuki,T.;Sano,Y.;Kinoshita,S., Holick,M.F., GROSS,C.O.L.E.M.A.N.;STAMEY,T.H.O.M.A.S.;HANCOCK,S.T.E.V.E.N.;FELDMAN,D.…	urn:agi-regulation:in-out:urn:agi-cas:32222-06-3:out:urn:agi-meshdis:psoriasis:eff=negative
methotrexate ---| psoriasis	10	Regulation	2018, 2016, 2017, 2007, 2008, 1998, 2010	negative		plasma {Tissue urn:agi-ncimtissue:C1609077}			10.1016/j.jaad.2018.11.058, 10.1016/j.jaad.2018.05.004, 10.1016/j.jaad.2016.05.040, 10.1016/j.bbrc.2016.12.098, 10.1016/j.ijbiomac.2017.10.112, 10.1016/j.jhep.2007.01.024, 10.1016/j.amjcard.2008.10.004, 10.1016/S0190-9622(98)70508-0, 10.1016/j.jhep.2010.04.043, 10.1016/j.ijbiomac.2018.01.036	30772097, 29753054, 27476973, 28011267, 29054520, 17399848, 19064017, 9520032, 20801541, 29355632	Methotrexate is commonly used to treat psoriasis when topical measures fail., Capsule Summary•Prior studies have shown that methotrexate may lead to liver cirrhosis in psoriatic patients., Although methotrexate has been a staple of psoriasis treatment for 50 years, the number of clinical trials of methotrexate is limited., Methotrexate is one of the most widely used drugs given alone or in combin…	Joint AAD-NPF guidelines of care for the management and treatment of psoriasis with awareness and attention to comorbidities, Psoriatic patients with chronic viral hepatitis do not have an increased risk of liver cirrhosis despite long-term methotrexate use: Real-world data from a nationwide cohort study in Taiwan, Comparative efficacy and incremental cost per responder of methotrexate versus apr…	Elmets,C.A.;Leonardi,C.L.;Davis,D.M.R.;Gelfand,J.M.;Lichten,J.;Mehta,N.N.;Armstrong,A.W.;Connor,C.;Cordoro,K.M.;Elewski,B.E.;Gordon,K.B.;Gottlieb,A.B.;Kaplan,D.H.;Kavanaugh,A.;Kivelevitch,D.;Kiselica,M.;Korman,N.J.;Kroshinsky,D.;Lebwohl,M.;Lim,H.W.;Pal..., Tang,K.-T.;Chen,Y.-M.;Chang,S.-N.;Lin,C.-H.;Chen,D.-Y., Armstrong,A.W.;Betts,K.A.;Sundaram,M.;Thomason,D.;Signorovitch,J.E., Maremanda,K.P.;Je…	urn:agi-regulation:in-out:urn:agi-cas:59-05-2:out:urn:agi-meshdis:psoriasis:eff=negative
steroid ---| psoriasis	10	Regulation	1995, 2013, 2010, 1990, 2012, 2015, 1989, 1978, 2014, 2003	negative		epidermis {Tissue urn:agi-ncimtissue:C0014520}			10.7860/JCDR/2012/4904.268110.7860/JCDR/2012/4904.2681, 10.1007/s12020-010-9393-610.1007/s12020-010-9393-6, 10.1111/j.1525-1470.2011.01521.x10.1111/j.1525-1470.2011.01521.x	8527152, 23449948, 20972726, 2200652, 21995665, 26461822, 2778112, 737132, 25279472, 12735640	Topical steroid treatment is a common therapy for psoriasis., Topical steroid applications are the most effective treatment for all types of psoriasis., For the adult group (n = 21), the most common purpose of steroid use was for treatment of Psoriasis., We conclude that the Actiderm and steroid combination is a safe and highly effective treatment for psoriasis., Topical steroids were the mainsta…	Novel steroid derivative modulates gene expression of cytokines and growth regulators., A comparative clinical evaluation of once daily versus alternate day application of topical clobetasol propionate cream in psoriasis., Exogenous Cushing's syndrome due to topical corticosteroid application: case report and review literature., A trial of the Actiderm dermatological patch and topical corticoster…	Michel,G.;Nowok,K.;Beetz,A.;Ried,C.;Kemény,L.;Ruzicka,T., Abidi,A.;Ahmad,F.;Singh,S.K., Tempark,T.;Phatarakijnirund,V.;Chatproedprai,S.;Watcharasindhu,S.;Supornsilchai,V.;Wananukul,S., Perman,M.J.;Lovell,D.J.;Denson,L.A.;Farrell,M.K.;Lucky,A.W., Kircik,L.H.;Zografos,P., David,M.;Lowe,N.J., Schmoll,M.;Henseler,T.;Christophers,E., Chung,H.J.;Marley-Kemp,D.;Keller,M., Flytström,I.;Bergbrant,I.M.;Brå…	urn:agi-regulation:in-out:urn:agi-smol:steroids:out:urn:agi-meshdis:psoriasis:eff=negative
paclitaxel ---| psoriasis	9	Regulation	2004, 2013, 2017, 2008, 2007, 2012, 2006, 2015	negative		epidermis {Tissue urn:agi-ncimtissue:C0014520}			10.1016/j.jaad.2003.09.018, 10.1038/icb.2013.47, 10.1038/ncomms15544, 10.1016/j.clindermatol.2007.10.023, 10.1016/j.bmcl.2007.04.058, 10.1016/j.jconrel.2012.06.021, 10.1016/j.biocel.2006.03.008, 10.1016/S0190-9622(04)01075-8	15034502, 24060965, 28516951, 18755374, 17485207, 22732474, 16730216	Micellar paclitaxel demonstrates therapeutic activity in patients with severe psoriasis., paclitaxel has also been shown to be beneficial in treatment of immune-mediated psoriasis.7, Taxol is also used to treat psoriasis3, rheumatoid arthritis4 and restenosis5 for which Taxol is used for the coronary stent or balloon catheter coating6–8., For a patient with comorbid breast cancer, paclitaxel (use…	Micellar paclitaxel improves severe psoriasis in a prospective phase II pilot study., Microtubule-stabilizing agents delay the onset of EAE through inhibition of migration, Improving 10-deacetylbaccatin III-10-ß-O-acetyltransferase catalytic fitness for Taxol production, Nonstandard and off-label therapies for psoriasis, Paclitaxel C-10 carbamates: Potential candidates for the treatment of neurod…	Ehrlich,A.;Booher,S.;Becerra,Y.;Borris,D.L.;Figg,W.D.;Turner,M.L.;Blauvelt,A., O'Sullivan,D.;Miller,J.H.;Northcote,P.T.;La Flamme,A.C.;La Flamme,A.C., Li,B.-J.;Wang,H.;Gong,T.;Chen,J.-J.;Chen,T.-J.;Yang,J.-L.;Zhu,P.;Li,B.-J.;Wang,H.;Gong,T.;Chen,J.-J.;Chen,T.-J.;Yang,J.-L.;Zhu,P., Halverstam,C.P.;Lebwohl,M., Ballatore,C.;Hyde,E.;Deiches,R.F.;Lee,V.M.Y.;Trojanowski,J.Q.;Huryn,D.;Smith,A.B., Kilfoy…	urn:agi-regulation:in-out:urn:agi-cas:33069-62-4:out:urn:agi-meshdis:psoriasis:eff=negative
vitamin A ---| psoriasis	7	Regulation	2018, 1982, 2016, 2015, 2010, 2004, 2013	negative		bile {Tissue urn:agi-ncimtissue:C1608239}	neutrophil {CellType urn:agi-ncimcelltype:C0027950}		10.1016/j.jconrel.2018.03.02310.1016/j.jconrel.2018.03.023, 10.3390/ijms17020217, 10.1016/j.det.2014.09.004, 10.1016/j.jnutbio.2003.08.012, 10.1016/j.ijpharm.2013.05.023	29604311, 6279712, 26861300, 25412782, 20930485, 15023398, 23702002	Retinol, a derivative of vitamin A, is a ubiquitous compound used to treat acne, reduce wrinkles and protect against conditions like psoriasis and ichthyosis., Vitamin A (retinol) and its analogues (retinoids) are clinically effective in cystic acne and psoriasis, diseases in which neutrophils may constitute major components of inflammatory cell infiltrates., Acitretin is a vitamin A derivative t…	Encapsulation and controlled release of retinol from silicone particles for topical delivery., The effects of retinoids on neutrophil functions in vitro., Relationship between non-alcoholic fatty liver disease and psoriasis: A novel Hepato-Dermal axis?, Psoriasis Is a Systemic Disease with Multiple Cardiovascular and Metabolic Comorbidities, Pharmacologically active metabolites of currently marke…	Shields,C.W.;White,J.P.;Osta,E.G.;Patel,J.;Rajkumar,S.;Kirby,N.;Therrien,J.P.;Zauscher,S., Camisa,C.;Eisenstat,B.;Ragaz,A.;Weissmann,G., Mantovani,A.;Targher,G.;Gisondi,P.;Lonardo,A., Ryan,C.;Kirby,B., Kang,M.J.;Song,W.H.;Shim,B.H.;Oh,S.Y.;Lee,H.Y.;Chung,E.Y.;Sohn,Y.;Lee,J., Radcliffe,J.D.;Czajka-Narins,D.M., Jeon,H.S.;Seo,J.E.;Kim,M.S.;Kang,M.H.;Oh,D.H.;Jeon,S.O.;Seong Hoon Jeong;Choi,Y.W.;Lee,S.	urn:agi-regulation:in-out:urn:agi-cas:68-26-8:out:urn:agi-meshdis:psoriasis:eff=negative
pioglitazone ---| psoriasis	10	Regulation	2012, 2009, 2019, 2017, 2011, 2015, 2010, 2005	negative		epidermis {Tissue urn:agi-ncimtissue:C0014520}	keratinocyte {CellType urn:agi-ncimcelltype:C0022567}		10.1136/ebmed-2011-10038810.1136/ebmed-2011-100388, 10.1001/archdermatol.2009.510.1001/archdermatol.2009.5, 10.1016/j.nano.2019.03.01710.1016/j.nano.2019.03.017, 10.1016/j.biopha.2016.11.10510.1016/j.biopha.2016.11.105, 10.1159/000472149, 10.1007/s00125-011-2297-z, 10.1016/j.smim.2015.07.003, 10.2174/156802612799436669, 10.1016/j.clindermatol.2010.03.027	22522793, 19380660, 31004811, 27930978, 28538228, 21892687, 26303100, 22242855, 21034986, 16109743	Pioglitazone appears to have efficacy for the treatment of psoriasis., Pioglitazone has a potential beneficial antipsoriatic effect and may provide a convenient, efficacious, and relatively safe option to combine with acitretin, although further studies are needed., Consequently, these results suggest that Pioglitazone-NE may be used as an alternative treatment for inflammatory skin diseases such…	Thiazolidinediones for plaque psoriasis: a systematic review and meta-analysis., Efficacy and safety of combination Acitretin and Pioglitazone therapy in patients with moderate to severe chronic plaque-type psoriasis: a randomized, double-blind, placebo-controlled clinical trial., Nanoemulsion strategy of pioglitazone for the treatment of skin inflammatory diseases., Mechanism of action and effec…	Malhotra,A.;Shafiq,N.;Rajagopalan,S.;Dogra,S.;Malhotra,S., Mittal,R.;Malhotra,S.;Pandhi,P.;Kaur,I.;Dogra,S., Espinoza,L.C.;Silva-Abreu,M.;Calpena,A.C.;Rodríguez-Lagunas,M.J.;Fábrega,M.J.;Garduño-Ramírez,M.L.;Clares,B., El-Gharabawy,R.M.;Ahmed,A.S.;Al-Najjar,A.H., Ip,W.;Kirchhof,M.G., Drucker,D.J.;Rosen,C.F., Schultze,J.L.;Schmieder,A.;Goerdt,S., Mene´ndez-Gutie´rrez,M.P.;Roszer,T.;Ricote,M., Rick…	urn:agi-regulation:in-out:urn:agi-cas:105355-27-9:out:urn:agi-meshdis:psoriasis:eff=negative
steroid ---| STAT3	2	Regulation	2016, 2009	negative			B-cell {CellType urn:agi-ncimcelltype:C0004561}		10.1007/s10616-014-9840-y	25875500, 19693272	Furthermore, the steroids also inhibit STAT3 proteins (signal transducers and activators of transcription), which are important in cancer cell survival and proliferation (Aggarwal and Shishodia 2006)., Interestingly, the phospho-activation signatures for each drug were not identical and patients on leflunomide exhibited reductions in p-STAT6 in their CD20+ B cells and reduced p-PLC-? in their CD4…	Nitric oxide synthesis inhibition and cytotoxicity of Korean horse mussel Modiolus modiolus extracts on cancer cells in culture, Multiparameter phospho-flow analysis of lymphocytes in early rheumatoid arthritis: implications for diagnosis and monitoring drug therapy.	Wikarta,J.M.;Wikarta,J.M.;Kim,S.M., Galligan,C.L.;Siebert,J.C.;Siminovitch,K.A.;Keystone,E.C.;Bykerk,V.;Perez,O.D.;Fish,E.N.	urn:agi-regulation:in-out:urn:agi-smol:steroids:out:urn:agi-llid:6774:eff=negative
atorvastatin ---| psoriasis	2	Regulation	2012, 2014	negative					10.3899/jrheum.110934, 10.1016/j.jaad.2014.01.685	22383362	His history included psoriasis and dyslipidemia treated with atorvastatin., Atorvastatin can be a therapeutic tool in patients with psoriasis, in the treatment of these comorbid conditions, and, as described in the literature, may play a role in stabilizing the disease.	Myopericarditis revealing giant cell arteritis in the elderly, Cardiovascular psoriasis comorbidities, treatment with atorvastatin	Daumas,A.;Rossi,P.;Granel,B.;Jacquier,A.	urn:agi-regulation:in-out:urn:agi-cas:110862-48-1:out:urn:agi-meshdis:psoriasis:eff=negative
paclitaxel ---| IL17A	1	Expression	2009	negative						19654226	Antigen-specific IFN-? and IL-17 production is reduced in the LN and inhibited in the spleen by paclitaxel treatment.	Delaying the onset of experimental autoimmune encephalomyelitis with the microtubule-stabilizing compounds, paclitaxel and Peloruside A.	Crume,K.P.;O'Sullivan,D.;Miller,J.H.;Northcote,P.T.;La Flamme,A.C.	urn:agi-expression:in-out:urn:agi-cas:33069-62-4:out:urn:agi-llid:3605:eff=negative
FOSL1 ---> psoriasis	1	Regulation	2014	unknown					10.3892/mmr.2014.2509	25175497	Our data are consistent with previous observations and suggest that Fra-1 may be important in psoriasis.	FOS-like antigen 1 is highly expressed in human psoriasis tissues and promotes the growth of HaCaT cells in vitro	Zhu,W.;Su,J.;Li,J.;Li,J.;Deng,B.;Shi,Q.;Chen,X.;Li,J.;Zhou,Y.	urn:agi-regulation:in-out:urn:agi-llid:8061:out:urn:agi-meshdis:psoriasis
methotrexate ---| RORC	1	Expression	2018	negative			Th17 cell {CellType urn:agi-ncimcelltype:C2936411}		10.1080/14397595.2017.1416923	29251019	In our study, it was suggested that the overexpression of CCR6 and ROR?t of activated Th17 cells might be downregulated by methotrexate.	The ROR?t-CCR6-CCL20 axis augments Th17 cells invasion into the synovia of rheumatoid arthritis patients	Kaneko,S.;Kondo,Y.;Yokosawa,M.;Furuyama,K.;Segawa,S.;Tsuboi,H.;Matsumoto,I.;Sumida,T.;Kanamori,A.;Yamazaki,M.	urn:agi-expression:in-out:urn:agi-cas:59-05-2:out:urn:agi-llid:6097:eff=negative
methotrexate --+> FOXP3	5	Expression	2018, 2013, 2017, 2015, 2011	positive			regulatory T-cell {CellType urn:agi-ncimcelltype:C0039198}, PBMC {CellType urn:agi-ncimcelltype:C1321301}		10.11817/j.issn.1672-7347.2018.08.00310.11817/j.issn.1672-7347.2018.08.003, 10.1097/BOR.0b013e32835d0ee4, 10.3390/molecules22010134, 10.1155/2015/751793, 10.1155/2011/827565	30197310, 23274520, 28098832, 25918479, 21772667	Both the number of Treg in the splenic lymphocytes of mice and the Foxp3 mRNA level of Treg were reduced by imiquimod (P<0.01 and P<0.05). 3) Different doses of methotrexate for mice showed the ability to improve skin lesion, increase the number of Treg in the spleen of mice and Foxp3 mRNA level in psoriatic dermatitis of mice (P<0.05).? Conclusion: methotrexate is able to regulate the number of …	[Effect of methotrexate on regulation for the number of regulatory T cells and expression of Foxp3 in psoriasis]., The effect of autoimmune arthritis treatment strategies on regulatory T-cell dynamics, Therapeutic potential of targeting the Th17/Treg axis in autoimmune disorders, Altered immunoregulation in rheumatoid arthritis: The role of regulatory T cells and proinflammatory Th17 cells and th…	Kuang,Y.;Zhang,H.;Zhu,W.;Wu,L.;Chen,W.;Lu,Y.;Qin,Q.;Jia,X.;Liao,L., Mijnheer,G.;Prakken,B.J.;Van Wijk,F., Fasching,P.;Stradner,M.;Graninger,W.;Dejaco,C.;Fessler,J., Alunno,A.;Caterbi,S.;Bistoni,O.;Bartoloni,E.;Valentini,V.;Terenzi,R.;Gerli,R.;Manetti,M.;Ibba-Manneschi,L., Speletas,M.;Argentou,N.;Karanikas,V.;Germenis,A.E.;Germanidis,G.;Mantzoukis,K.;Nikolaidis,P.;Vasiliadis,T.;Patsiaoura,K.;Ritis…	urn:agi-expression:in-out:urn:agi-cas:59-05-2:out:urn:agi-llid:28953:eff=positive
dexamethasone ---| psoriasis	4	Regulation	2019, 2002, 2012, 2015	negative			immunocompetent cell {CellType urn:agi-ncimcelltype:C1515879}		10.1172/jci.insight.12339010.1172/jci.insight.123390	30674716, 11877475, 22975513	In contrast, dexamethasone indirectly reduced IL-36a/? expression in mouse psoriatic skin through immune cells., The effects were at least equivalent to those obtained with dexamethasone, a drug with known antipsoriatic potential., It has been known that local treatment with dexamethasone is an effective therapy for psoriasis on the skin., Dexamethasone is a classical glucocorticoid for the topic…	Disrupting the IL-36 and IL-23/IL-17 loop underlies the efficacy of calcipotriol and corticosteroid therapy for psoriasis., Proteasome inhibition reduces superantigen-mediated T cell activation and the severity of psoriasis in a SCID-hu model., Interferon gamma induces steroid sulfatase expression in human keratinocytes, Application of nano-and micro-particles on the topical therapy of skin-relat…	Germán,B.;Wei,R.;Hener,P.;Martins,C.;Ye,T.;Gottwick,C.;Yang,J.;Seneschal,J.;Boniface,K.;Li,M., Zollner,T.M.;Podda,M.;Pien,C.;Elliott,P.J.;Kaufmann,R.;Boehncke,W.H., Hattori,K.;Yamaguchi,N.;Tamura,H.;Umezawa,K.;Umezawa,K., Sun,L.;Liu,Z.;Zheng,Y.;Cun,D.;Tong,H.H.Y.	urn:agi-regulation:in-out:urn:agi-cas:50-02-2:out:urn:agi-meshdis:psoriasis:eff=negative
vitamin A ---| RORC	2	Expression	2013, 2016	negative			PBMC {CellType urn:agi-ncimcelltype:C1321301}		10.1007/s12031-013-0058-910.1007/s12031-013-0058-9, 10.1007/s12031-016-0781-0	23868508, 27356515	The results of this study show that vitamin A downregulates IL-17 and ROR?t gene expression., Furthermore, vitamin A supplementation significantly reduces IL-17 levels and inhibits gene expression of ROR?t (Honarvar et al. 2013), reciprocally promoting TGF-ß production and inducing FoxP3 expression in patients with multiple sclerosis (Saboor-Yaraghi et al. 2015).	The effect of vitamin A supplementation on retinoic acid-related orphan receptor ?t (ROR?t) and interleukin-17 (IL-17) gene expression in Avonex-treated multiple sclerotic patients., The Molecular Mechanisms of Vitamin A Deficiency in Multiple Sclerosis	Mohammadzadeh Honarvar,N.;Harirchian,M.H.;Koohdani,F.;Siassi,F.;Abdolahi,M.;Bitarafan,S.;Salehi,E.;Sahraian,M.A.;Eshraghian,M.R.;Saboor-Yarghi,A.A., Reza Dorosty-Motlagh,A.;Mohammadzadeh Honarvar,N.;Abdolahi,M.;Sedighiyan,M.	urn:agi-expression:in-out:urn:agi-cas:68-26-8:out:urn:agi-llid:6097:eff=negative
vitamin A ---| STAT3	1	Expression	2014	negative					10.3892/etm.2014.1777	25009608	Furthermore, vitamin A and vitamin E also reduced the p-STAT3 protein levels.	Effects and mechanisms of vitamin A and vitamin E on the levels of serum leptin and other related cytokines in rats with rheumatoid arthritis.	Xiong,R.B.;Li,Q.;Wan,W.R.;Guo,J.Q.;Luo,B.D.;Gan,L.	urn:agi-expression:in-out:urn:agi-cas:68-26-8:out:urn:agi-llid:6774:eff=negative
infliximab ---| RORC	1	Expression	2011	negative		mucous membrane {Tissue urn:agi-ncimtissue:C0026724}			10.1189/jlb.0810456	21227898	As shown in Fig. 7, the levels of TNF, IL-23p19, IL-17A, and RORC were markedly decreased after Infliximab treatment as compared with those at the beginning of Infliximab administration.	The increased expression of IL-23 in inflammatory bowel disease promotes intraepithelial and lamina propria lymphocyte inflammatory responses and cytotoxicity	Liu,Z.;Yadav,P.K.;Xu,X.;Su,J.;Chen,C.;Tang,M.;Lin,H.;Wang,X.;Yu,J.;Qian,J.;Yang,P.-C.	urn:agi-expression:in-out:urn:agi-cas:170277-31-3:out:urn:agi-llid:6097:eff=negative
metformin ---| psoriasis	5	Regulation	2018, 2017, 2019, 2013	negative					10.1007/s10753-018-0749-z10.1007/s10753-018-0749-z, 10.1016/j.biopha.2016.11.10510.1016/j.biopha.2016.11.105, 10.3889/oamjms.2019.06610.3889/oamjms.2019.066, 10.4161/derm.2387410.4161/derm.23874, 10.3390/ijms18102211	29549478, 27930978, 30745987, 24194965, 29065479	Although metformin may be useful for the treatment of psoriasis, the mechanisms underlying its method of action have yet to be fully elucidated., Therefore, either pioglitazone or metformin in combination with traditional anti-psoriatic drugs provides better results in the treatment of psoriasis than does each alone., A cross-sectional study was performed on 48 psoriasis Vietnamese patients treat…	Metformin Promotes HaCaT Cell Apoptosis through Generation of Reactive Oxygen Species via Raf-1-ERK1/2-Nrf2 Inactivation., Mechanism of action and effect of immune-modulating agents in the treatment of psoriasis., Quality of Life in Psoriasis Vietnamese Patients Treated with Metformin in Combination with Methotrexate., A marriage of two "Methusalem" drugs for the treatment of psoriasis?: Argument…	Wang,X.;Li,R.;Zhao,X.;Yu,X.;Sun,Q., El-Gharabawy,R.M.;Ahmed,A.S.;Al-Najjar,A.H., Xuan,T.H.T.;Thi,V.B.;Ngoc,A.T.;Van,E.D.;Dang,Q.T.;Van,T.N.;Minh,P.P.T.;Thi,L.P.;Huu,N.D.;Gandolfi,M.;Satolli,F.;Feliciani,C.;Tirant,M.;Vojvodic,A.;Lotti,T., Glossmann,H.;Reider,N., Hu,S.C.-S.;Lan,C.-C.E.;Hu,S.C.-S.;Lan,C.-C.E.	urn:agi-regulation:in-out:urn:agi-cas:657-24-9:out:urn:agi-meshdis:psoriasis:eff=negative
trichostatin A ---| psoriasis	1	Regulation	2015	negative			regulatory T-cell {CellType urn:agi-ncimcelltype:C0039198}		10.1155/2015/607363	26136626	Perhaps in the psoriasis T regulatory cells treated with trichostatin-A occurred that when HDAC-1 was inhibited, the expression of VHL augmented, HIF-1 was proteolyzed (Figure 1, h), and the expression of IL-17 decreased, giving as result that T regulatory cells could not switch to Th17.	Cross talk between proliferative, angiogenic, and cellular mechanisms orchestred by HIF-1 in Psoriasis	Torales-Cardeña,A.;Martínez-Torres,I.;Rodríguez-Martínez,S.;Gómez-Chávez,F.;Vázquez-Sánchez,E.A.;Cancino-Díaz,M.E.;Cancino-Díaz,J.C.	urn:agi-regulation:in-out:urn:agi-cas:58880-19-6:out:urn:agi-meshdis:psoriasis:eff=negative
tacrolimus --+> PPARG	1	Expression	2019	positive		liver parenchyma {Tissue urn:agi-ncimtissue:C0736268}			10.3892/ijmm.2019.4313		After administration of rosiglitazone, the peroxisome proliferator-activated receptor-? mRNA level was significantly increased compared with the Tacrolimus group.	Altered expression of glucose metabolism associated genes in a tacrolimus-induced post-transplantation diabetes mellitus in rat model	Zhang,L.;Wu,M.;Chen,X.;Luo,J.;Chen,B.;He,Y.;Wu,C.;Cai,Y.;Xia,P.	urn:agi-expression:in-out:urn:agi-cas:104987-11-3:out:urn:agi-llid:5468:eff=positive
vitamin D ---| psoriasis	1	Regulation	2003	negative		epidermis {Tissue urn:agi-ncimtissue:C0014520}	keratinocyte {CellType urn:agi-ncimcelltype:C0022567}		10.1111/j.1346-8138.2003.tb00412.x	12810989	Therefore, it is quite reasonable that vitamin D is effective on psoriasis.	Vitamin D and the skin.	Kira,M.;Kobayashi,T.;Yoshikawa,K.	urn:agi-regulation:in-out:urn:agi-smol:vitamin%20d:out:urn:agi-meshdis:psoriasis:eff=negative
psoriasis ---> FOSL1	1	Biomarker	2011	unknown						22235402	High level of FOSL1 gene expression was proposed to be a marker of pathological process activity in psoriasis.	Effects of expression of transcriptional factor AP-1 FOSL1 gene on psoriatic process.	Sobolev,V.V.;Zolotorenko,A.D.;Soboleva,A.G.;Elkin,A.M.;Il'ina,S.A.;Serov,D.N.;Potekaev,N.N.;Tkachenko,S.B.;Minnibaev,M.T.;Piruzyan,A.L.	urn:agi-biomarker:in-out:urn:agi-meshdis:psoriasis:out:urn:agi-llid:8061
trichostatin A --+> PPARG	8	DirectRegulation	2009, 2016, 2004, 2014, 2012, 2013, 2007	positive	direct interaction		endometrial stromal cell {CellType urn:agi-ncimcelltype:C1516859}, myofibroblast {CellType urn:agi-ncimcelltype:C0225360}, mesenchymal stem cell {CellType urn:agi-ncimcelltype:C1257975}, adipocyte {CellType urn:agi-ncimcelltype:C0206131}, stromal cell {CellType urn:agi-ncimcelltype:C0162597}		10.1016/j.fertnstert.2008.04.01210.1016/j.fertnstert.2008.04.012, 10.1155/2016/163473010.1155/2016/1634730, 10.3945/jn.114.198531, 10.1155/2012/687492, 10.1590/1414-431X20132893, 10.1530/JME-14-0066, 10.1016/j.ejogrb.2006.07.034	18571164, 27069916, 14985358, 25320182, 22848209	The up-regulation of PPAR gamma induced by trichostatin A indicates that the action of histone deacetylase inhibitors also includes the PPAR gamma signaling pathway, suggesting that the activation of PPAR gamma is a desirable way to contain endometriosis phenotypes., Differentially expressed genes between late stage and early stage diabetic nephropathy samples and the Connectivity Map database we…	Peroxisome proliferator-activated receptor-gamma and retinoid X receptor agonists synergistically suppress proliferation of immortalized endometrial stromal cells., Rapid Identification of Potential Drugs for Diabetic Nephropathy Using Whole-Genome Expression Profiles of Glomeruli., Inhibition of histone deacetylase activity by valproic acid blocks adipogenesis., Short-chain fatty acids enhance a…	Wu,Y.;Guo,S.W., Shi,J.;Jiang,S.;Qiu,D.;Le,W.;Wang,X.;Lu,Y.;Liu,Z., Lagace,D.C.;Nachtigal,M.W., Li,G.;Yao,W.;Jiang,H., Sabatino,L.;Fucci,A.;Pancione,M.;Colantuoni,V., Zych,J.;Stimamiglio,M.A.;Dallagiovanna,B.;Goldenberg,S.;Correa,A.;Senegaglia,A.C.;Brofman,P.R.S., Jiang,X.;Ye,X.;Guo,W.;Lu,H.;Gao,Z.;Guo,W.;Lu,H.;Gao,Z.	urn:agi-directregulation:in-out:urn:agi-cas:58880-19-6:out:urn:agi-llid:5468:eff=positive:mch=direct%20interaction
