# Supplementary material for: Analysis of PPARγ Signaling Activity in Psoriasis
Source: Int J Mol Sci. 2021 Aug 10;22(16):8603. doi: 10.3390/ijms22168603 (PMC8395241; doi:10.3390/ijms22168603)
Supplement: Supplementary file 1 [file ijms-22-08603-s001.zip › Supplemental materials_Analysis of PPARg signaling activity in psoriasis/Pathway models/LINKS.xlsx]

## Sheet: Sheet1
Anti-psoriatic drugs influence PPARG signaling	link1	21 entities, 74 relations	Published in: Analysis of PPARg signaling activity in psoriasis.
Differentiation of psoriatic T cells	link2	57 entities, 100 relations	Published in: Disease Pathways: An Atlas of Human Disease Pathways, 2019 https://www.elsevier.com/books/disease-pathways/nesterova/978-0-12-817086-1
Interleukin-17 and interleukin-22 signaling in psoriasis	link3	77 entities, 144 relations	Published in: Disease Pathways: An Atlas of Human Disease Pathways, 2019 https://www.elsevier.com/books/disease-pathways/nesterova/978-0-12-817086-1
Model of PPARG signaling in psoriasis	link11	127 entities, 169 relations
Model of PPARG signaling in psoriasis (short version)	link4	86 entities, 115 relations	Published in: The Model of PPARγ -Downregulated Signaling in Psoriasis. PPAR Res. 2020, 2020, 1–11, doi:10.1155/2020/6529057.
Model of PPARG signaling in psoriasis (tested experimentally)	link5	44 entities, 60 relations	Published in: Analysis of PPARg signaling activity in psoriasis.
PPARG expressed in cells associated with psoriasis	link6	38 entities, 38 relations	Published in: The Model of PPARγ -Downregulated Signaling in Psoriasis. PPAR Res. 2020, 2020, 1–11, doi:10.1155/2020/6529057.
PPARG inhibits phenotypes associated with psoriasis	link7	88 entities, 174 relations
PPARG negative regulators and targets	link8	53 entities, 71 relations	Published in: The Model of PPARγ -Downregulated Signaling in Psoriasis. PPAR Res. 2020, 2020, 1–11, doi:10.1155/2020/6529057.
PPARG signaling after laser treatment	link9	9 entities, 12 relations	Published in: Analysis of PPARg signaling activity in psoriasis.
PPARG signaling before laser treatment	link10	8 entities, 12 relations	Published in: Analysis of PPARg signaling activity in psoriasis.
