# Supplementary material for: Analysis of PPARγ Signaling Activity in Psoriasis
Source: Int J Mol Sci. 2021 Aug 10;22(16):8603. doi: 10.3390/ijms22168603 (PMC8395241; doi:10.3390/ijms22168603)
Supplement: Supplementary file 1 [file ijms-22-08603-s001.zip › Supplemental materials_Analysis of PPARg signaling activity in psoriasis/Pathway models/Models images and html files/Anti-psoriatic drugs influence PPARG signaling/savehtml.css]

body { 
  background-color: #FFFFFF; 
  font: normal 10pt Verdana, Arial, sans-serif;
  color: #333333; 
}
.pw {
  margin-top: 2pc; 
  text-align: center;
}
#pwimg { border: 0; }
.props {
  margin-top: 2pc; 
  margin-left: 2pc; 
  margin-right: 2pc; 
}
h1 { font-size: 14pt; padding-bottom: 1em; border-bottom: 1px dashed #DDDDDD;  }
td, th { vertical-align: top; padding-left: 1em; }
th { text-align: right; width: 16pc; }
td { text-align: left; width: auto; }
hr { border-top: 1px dashed #DDDDDD; border-bottom: none;
 width: 100%;
 height: 1px; margin: 0.2em; }
/* border: 0; color: #DDDDDD; background-color: #DDDDDD; height: 1px; } */
a:visited, a { text-decoration: none; color: #1D5CA5; }
a:hover { text-decoration: underline; color: #1D5CA5; }
